# Supplementary material for: 2,6-Bis(3-fluoro­phen­yl)-3-isopropyl­piperidin-4-one
Source: Acta Crystallogr Sect E Struct Rep Online. 2010 Jun 30;66(Pt 7):o1860. doi: 10.1107/S1600536810024414 (PMC3007008; doi:10.1107/S1600536810024414)
Supplement: Supplementary file 1 [file e-66-o1860-sup1.cif]

##############################################################################
###                                                                        ###
###        Electronic paper (Acta Crystallographica Section E)             ###
###                                                                        ###
##############################################################################
#                                                                            #
# This CIF contains the data in a paper accepted for publication in Acta     #
# Crystallographica Section E. It conforms to the requirements of Notes      #
# for Authors for Section E, and has been peer reviewed under the auspices   #
# of the IUCr Commission on Journals.                                        #
#                                                                            #
# Full details of the Crystallographic Information File format               #
# are given in the paper "The Crystallographic Information File (CIF):       #
# a New Standard Archive File for Crystallography" by S. R. Hall, F. H.      #
# Allen and I. D. Brown [Acta Cryst. (1991), A47, 655-685].                  #
#                                                                            #
# The current version of the core CIF dictionary is obtainable from          #
# ftp://ftp.iucr.org/pub/cif_core.dic. The current version number is 2.4.    #
#                                                                            #
# Software is freely available for graphical display of the structure(s) in  #
# this CIF.  For information consult the CIF home page http://www.iucr.org/  #
# cif/home.html                                                              #
#                                                                            #
# This file may be used for bona fide research purposes within the           #
# scientific community so long as proper attribution is given to the journal # 
# article from which it was obtained.                                        #
#                                                                            #
##############################################################################
                                             
data_global
_audit_creation_method     'SHELXL97'
_journal_date_recd_electronic     2010-05-06
_journal_date_accepted     2010-06-23
_journal_name_full     'Acta Crystallographica, Section E'
_journal_year     2010
_journal_volume     66
_journal_issue      7
_journal_page_first     o1860
_journal_page_last     o1860
_journal_paper_category     QO
_journal_coeditor_code     RK2203
_publ_contact_author_name     'Yeon Tae Jeong'
_publ_contact_author_address
;
Department of Image Science and Engineering,
Pukyong National University, Busan 608-739, Republic of Korea
;
_publ_contact_author_email     'ytjeong@pknu.ac.kr'
_publ_contact_author_phone     '+82 51 629 6411'
_publ_section_title
;
2,6-Bis(3-fluorophenyl)-3-isopropylpiperidin-4-one
;
loop_
    _publ_author_name
    _publ_author_address
    'Ramachandran, R.'
;
 Department of Image Science and Engineering,
 Pukyong National University,
 Busan 608 739, Republic of Korea
;
    'Rani, M.'
;
  Department of Chemistry
  Annamalai University
  Annamalai Nagar 608 002
  Tamil Nadu
  India
;
    'Kabilan, S.'
;
 Department of Chemistry
 Annamalai University
 Annamalai Nagar 608 002
 Tamil Nadu
 India
;
    'Yeon Tae Jeong'
;
 Department of Image Science and Engineering,
 Pukyong National University,
 Busan 608 739, Republic of Korea
;
data_I
_audit_creation_method     SHELXL97
_chemical_name_systematic
;
2,6-Bis(3-fluorophenyl)-3-isopropylpiperidin-4-one
;
_chemical_name_common     ?
_chemical_formula_moiety     'C20 H21 F2 N O'
_chemical_formula_sum     'C20 H21 F2 N O'
_chemical_formula_iupac     'C20 H21 F2 N O'
_chemical_formula_weight     329.38
_chemical_melting_point     ?
_symmetry_cell_setting     monoclinic
_symmetry_space_group_name_H-M     'P 21/c'
_symmetry_space_group_name_Hall     '-P 2ybc'
loop_
    _symmetry_equiv_pos_as_xyz
    'x, y, z'
    '-x, y+1/2, -z+1/2'
    '-x, -y, -z'
    'x, -y-1/2, z-1/2'
_cell_length_a     8.8217(3)
_cell_length_b     12.7612(4)
_cell_length_c     30.8613(9)
_cell_angle_alpha     90.00
_cell_angle_beta     91.892(2)
_cell_angle_gamma     90.00
_cell_volume     3472.33(19)
_cell_formula_units_Z     8
_cell_measurement_reflns_used     6010
_cell_measurement_theta_min     2.35
_cell_measurement_theta_max     28.08
_cell_measurement_temperature     292(2)
_exptl_crystal_description     'block'
_exptl_crystal_colour     'colourless'
_exptl_crystal_size_max     0.30
_exptl_crystal_size_mid     0.25
_exptl_crystal_size_min     0.20
_exptl_crystal_density_diffrn     1.260
_exptl_crystal_density_meas     ?
_exptl_crystal_density_method     'not measured'
_exptl_crystal_F_000     1392
_exptl_absorpt_coefficient_mu     0.092
_exptl_absorpt_correction_type     multi-scan
_exptl_absorpt_process_details     '(<i>SADABS</i>; Bruker, 1999)'
_exptl_absorpt_correction_T_min     0.8930
_exptl_absorpt_correction_T_max     0.9819
_exptl_special_details
;
;
_diffrn_ambient_temperature     292(2)
_diffrn_radiation_type     MoK\a
_diffrn_radiation_wavelength     0.71073
_diffrn_radiation_source     'fine-focus sealed tube'
_diffrn_radiation_monochromator     'graphite'
_diffrn_measurement_device_type     'Bruker Kappa APEXII CCD diffractometer'
_diffrn_measurement_method     '\w and \f scans'
_diffrn_detector_area_resol_mean     ?
_diffrn_reflns_number     39632
_diffrn_reflns_av_R_equivalents     0.0506
_diffrn_reflns_av_sigmaI/netI     0.0466
_diffrn_reflns_theta_min     1.32
_diffrn_reflns_theta_max     28.19
_diffrn_reflns_theta_full     28.19
_diffrn_measured_fraction_theta_max     0.998
_diffrn_measured_fraction_theta_full     0.998
_diffrn_reflns_limit_h_min     -11
_diffrn_reflns_limit_h_max     11
_diffrn_reflns_limit_k_min     -16
_diffrn_reflns_limit_k_max     14
_diffrn_reflns_limit_l_min     -40
_diffrn_reflns_limit_l_max     41
_diffrn_standards_number     ?
_diffrn_standards_interval_count     ?
_diffrn_standards_interval_time     ?
_diffrn_standards_decay_%     0
_refine_special_details
;
 Refinement of <i>F</i>^2^ against ALL reflections. The weighted
 <i>R</i>-factor w<i>R</i> and goodness of fit <i>S</i> are based on
 <i>F</i>^2^, conventional <i>R</i>-factors <i>R</i> are based on <i>F</i>,
 with <i>F</i> set to zero for negative <i>F</i>^2^. The threshold expression
 of <i>F</i>^2^ > \s(<i>F</i>^2^) is used only for calculating
 <i>R</i>-factors(gt) <i>etc</i>. and is not relevant to the choice of
 reflections for refinement. <i>R</i>-factors based on <i>F</i>^2^ are
 statistically about twice as large as those based on <i>F</i>, and
 <i>R</i>-factors based on ALL data will be even larger.
;
_reflns_number_total     8517
_reflns_number_gt     4760
_reflns_threshold_expression     I>2\s(I)
_refine_ls_structure_factor_coef     Fsqd
_refine_ls_matrix_type     full
_refine_ls_R_factor_all     0.1169
_refine_ls_R_factor_gt     0.0566
_refine_ls_wR_factor_gt     0.1406
_refine_ls_wR_factor_ref     0.1776
_refine_ls_goodness_of_fit_ref     1.014
_refine_ls_restrained_S_all     1.014
_refine_ls_number_reflns     8517
_refine_ls_number_parameters     445
_refine_ls_number_restraints     0
_refine_ls_hydrogen_treatment     mixed
_refine_ls_weighting_scheme     calc
_refine_ls_weighting_details
         'calc w=1/[\s^2^(Fo^2^)+(0.0848P)^2^+0.3074P] where P=(Fo^2^+2Fc^2^)/3'
_atom_sites_solution_hydrogens     geom
_atom_sites_solution_primary     direct
_atom_sites_solution_secondary     difmap
_refine_ls_shift/su_max     0.001
_refine_ls_shift/su_mean     0.000
_refine_diff_density_max     0.356
_refine_diff_density_min     -0.257
_refine_ls_extinction_method     'none'
_refine_ls_extinction_coef     ?
loop_
    _atom_type_symbol
    _atom_type_description
    _atom_type_scat_dispersion_real
    _atom_type_scat_dispersion_imag
    _atom_type_scat_source
    'C' 'C' 0.0033 0.0016
                         'International Tables Vol C Tables 4.2.6.8 and 6.1.1.4'
    'H' 'H' 0.0000 0.0000
                         'International Tables Vol C Tables 4.2.6.8 and 6.1.1.4'
    'N' 'N' 0.0061 0.0033
                         'International Tables Vol C Tables 4.2.6.8 and 6.1.1.4'
    'O' 'O' 0.0106 0.0060
                         'International Tables Vol C Tables 4.2.6.8 and 6.1.1.4'
    'F' 'F' 0.0171 0.0103
                         'International Tables Vol C Tables 4.2.6.8 and 6.1.1.4'
_computing_data_collection     '<i>APEX2</i> (Bruker, 2004)'
_computing_cell_refinement     '<i>SAINT-Plus</i> (Bruker, 2004)'
_computing_data_reduction     '<i>SAINT-Plus</i> (Bruker, 2004)'
_computing_structure_solution     '<i>SIR92</i> (Altomare <i>et al.</i>, 1993)'
_computing_structure_refinement     '<i>SHELXL97</i> (Sheldrick, 2008)'
_computing_molecular_graphics     '<i>ORTEP-3</i> (Farrugia, 1997)'
_computing_publication_material     '<i>SHELXL97</i> (Sheldrick, 2008)'
loop_
    _atom_site_type_symbol
    _atom_site_label
    _atom_site_fract_x
    _atom_site_fract_y
    _atom_site_fract_z
    _atom_site_U_iso_or_equiv
    _atom_site_adp_type
    _atom_site_calc_flag
    _atom_site_refinement_flags
    _atom_site_occupancy
    _atom_site_disorder_assembly
    _atom_site_disorder_group
    C C1A 0.5616(2) 0.27192(15) 0.87176(6) 0.0366(4) Uani d . 1 . .
    H H1A 0.6150 0.3388 0.8688 0.044 Uiso calc R 1 . .
    C C1B 0.9557(2) 0.30455(15) 1.11617(6) 0.0371(4) Uani d . 1 . .
    H H1B 0.9030 0.3722 1.1149 0.045 Uiso calc R 1 . .
    C C2A 0.3926(2) 0.28694(15) 0.85761(6) 0.0364(4) Uani d . 1 . .
    H H2A 0.3414 0.2210 0.8643 0.044 Uiso calc R 1 . .
    C C2B 1.1232(2) 0.32290(15) 1.13062(6) 0.0388(5) Uani d . 1 . .
    H H2B 1.1740 0.2550 1.1281 0.047 Uiso calc R 1 . .
    C C3A 0.3289(2) 0.36851(16) 0.88737(6) 0.0412(5) Uani d . 1 . .
    C C3B 1.1915(2) 0.39359(16) 1.09703(7) 0.0427(5) Uani d . 1 . .
    C C4A 0.3518(2) 0.34547(17) 0.93482(6) 0.0451(5) Uani d . 1 . .
    H H4A1 0.2892 0.2862 0.9424 0.054 Uiso calc R 1 . .
    H H4A2 0.3195 0.4055 0.9515 0.054 Uiso calc R 1 . .
    C C4B 1.1707(2) 0.35693(17) 1.05111(7) 0.0475(5) Uani d . 1 . .
    H H4B1 1.2337 0.2958 1.0468 0.057 Uiso calc R 1 . .
    H H4B2 1.2041 0.4115 1.0318 0.057 Uiso calc R 1 . .
    C C5A 0.5175(2) 0.32094(15) 0.94670(6) 0.0395(5) Uani d . 1 . .
    H H5A 0.5788 0.3842 0.9430 0.047 Uiso calc R 1 . .
    C C5B 1.0058(2) 0.32934(16) 1.03953(6) 0.0403(5) Uani d . 1 . .
    H H5B 0.9445 0.3934 1.0395 0.048 Uiso calc R 1 . .
    C C6A 0.6404(2) 0.18931(15) 0.84562(6) 0.0377(5) Uani d . 1 . .
    C C6B 0.8732(2) 0.23227(15) 1.14601(6) 0.0377(5) Uani d . 1 . .
    C C7A 0.6125(2) 0.08430(17) 0.85276(7) 0.0485(5) Uani d . 1 . .
    H H7A 0.5421 0.0633 0.8728 0.058 Uiso calc R 1 . .
    C C7B 0.8963(2) 0.12508(17) 1.14395(7) 0.0482(5) Uani d . 1 . .
    H H7B 0.9655 0.0970 1.1250 0.058 Uiso calc R 1 . .
    C C8A 0.6905(3) 0.01198(18) 0.82973(8) 0.0595(6) Uani d . 1 . .
    C C8B 0.8156(3) 0.06144(18) 1.17018(8) 0.0571(6) Uani d . 1 . .
    C C9A 0.7939(3) 0.0373(2) 0.79971(8) 0.0613(7) Uani d . 1 . .
    H H9A 0.8445 -0.0145 0.7847 0.074 Uiso calc R 1 . .
    C C9B 0.7152(3) 0.0976(2) 1.19913(7) 0.0612(7) Uani d . 1 . .
    H H9B 0.6634 0.0519 1.2168 0.073 Uiso calc R 1 . .
    C C10A 0.8211(3) 0.1411(2) 0.79231(7) 0.0575(6) Uani d . 1 . .
    H H10A 0.8909 0.1610 0.7719 0.069 Uiso calc R 1 . .
    C C10B 0.6930(3) 0.2037(2) 1.20142(7) 0.0571(6) Uani d . 1 . .
    H H10B 0.6248 0.2308 1.2209 0.069 Uiso calc R 1 . .
    C C11A 0.7448(2) 0.21651(18) 0.81522(6) 0.0465(5) Uani d . 1 . .
    H H11A 0.7641 0.2870 0.8101 0.056 Uiso calc R 1 . .
    C C11B 0.7709(2) 0.27066(18) 1.17510(6) 0.0466(5) Uani d . 1 . .
    H H11B 0.7546 0.3425 1.1769 0.056 Uiso calc R 1 . .
    C C12A 0.5327(2) 0.28483(16) 0.99315(6) 0.0408(5) Uani d . 1 . .
    C C12B 0.9932(2) 0.27947(16) 0.99536(6) 0.0425(5) Uani d . 1 . .
    C C13A 0.5026(3) 0.18218(18) 1.00394(7) 0.0600(6) Uani d . 1 . .
    H H13A 0.4792 0.1330 0.9825 0.072 Uiso calc R 1 . .
    C C13B 1.0278(3) 0.17523(18) 0.98992(7) 0.0651(7) Uani d . 1 . .
    H H13B 1.0536 0.1332 1.0136 0.078 Uiso calc R 1 . .
    C C14A 0.5078(3) 0.15399(19) 1.04681(8) 0.0669(7) Uani d . 1 . .
    C C14B 1.0231(4) 0.13474(19) 0.94869(8) 0.0729(8) Uani d . 1 . .
    C C15A 0.5410(3) 0.2215(2) 1.07965(7) 0.0580(6) Uani d . 1 . .
    H H15A 0.5438 0.1993 1.1084 0.070 Uiso calc R 1 . .
    C C15B 0.9867(3) 0.1915(2) 0.91260(7) 0.0621(7) Uani d . 1 . .
    H H15B 0.9845 0.1610 0.8852 0.074 Uiso calc R 1 . .
    C C16A 0.5700(2) 0.32323(19) 1.06900(7) 0.0532(6) Uani d . 1 . .
    H H16A 0.5914 0.3719 1.0908 0.064 Uiso calc R 1 . .
    C C16B 0.9538(3) 0.2944(2) 0.91814(7) 0.0555(6) Uani d . 1 . .
    H H16B 0.9301 0.3359 0.8941 0.067 Uiso calc R 1 . .
    C C17A 0.5677(2) 0.35430(17) 1.02624(6) 0.0457(5) Uani d . 1 . .
    H H17A 0.5901 0.4235 1.0195 0.055 Uiso calc R 1 . .
    C C17B 0.9551(2) 0.33769(18) 0.95890(7) 0.0488(5) Uani d . 1 . .
    H H17B 0.9298 0.4080 0.9620 0.059 Uiso calc R 1 . .
    C C18A 0.3643(2) 0.30560(16) 0.80898(6) 0.0449(5) Uani d . 1 . .
    H H18A 0.4135 0.2477 0.7940 0.054 Uiso calc R 1 . .
    C C18B 1.1476(2) 0.35704(17) 1.17792(6) 0.0479(5) Uani d . 1 . .
    H H18B 1.0948 0.3055 1.1955 0.057 Uiso calc R 1 . .
    C C19A 0.1956(3) 0.29873(19) 0.79675(8) 0.0609(6) Uani d . 1 . .
    H H19A 0.1428 0.3554 0.8101 0.091 Uiso calc R 1 . .
    H H19B 0.1560 0.2332 0.8066 0.091 Uiso calc R 1 . .
    H H19C 0.1818 0.3033 0.7658 0.091 Uiso calc R 1 . .
    C C19B 1.3150(3) 0.3509(2) 1.19177(8) 0.0688(7) Uani d . 1 . .
    H H19D 1.3512 0.2808 1.1875 0.103 Uiso calc R 1 . .
    H H19E 1.3270 0.3692 1.2219 0.103 Uiso calc R 1 . .
    H H19F 1.3720 0.3987 1.1747 0.103 Uiso calc R 1 . .
    C C20A 0.4336(3) 0.4060(2) 0.79204(7) 0.0645(7) Uani d . 1 . .
    H H20A 0.4177 0.4094 0.7612 0.097 Uiso calc R 1 . .
    H H20B 0.5405 0.4066 0.7990 0.097 Uiso calc R 1 . .
    H H20C 0.3866 0.4652 0.8052 0.097 Uiso calc R 1 . .
    C C20B 1.0808(3) 0.46335(18) 1.18874(8) 0.0662(7) Uani d . 1 . .
    H H20D 1.0878 0.4742 1.2195 0.099 Uiso calc R 1 . .
    H H20E 0.9764 0.4656 1.1791 0.099 Uiso calc R 1 . .
    H H20F 1.1362 0.5173 1.1745 0.099 Uiso calc R 1 . .
    N N1A 0.5684(2) 0.23981(13) 0.91734(5) 0.0394(4) Uani d . 1 . .
    N N1B 0.9526(2) 0.25835(13) 1.07272(5) 0.0403(4) Uani d . 1 . .
    O O1A 0.26770(19) 0.44834(12) 0.87504(5) 0.0625(5) Uani d . 1 . .
    O O1B 1.2548(2) 0.47534(12) 1.10547(5) 0.0654(5) Uani d . 1 . .
    F F1A 0.6646(2) -0.09068(12) 0.83741(6) 0.1012(6) Uani d . 1 . .
    F F1B 0.8356(2) -0.04357(12) 1.16716(6) 0.0985(6) Uani d . 1 . .
    F F2A 0.4787(3) 0.05316(13) 1.05680(5) 0.1244(8) Uani d . 1 . .
    F F2B 1.0578(3) 0.03231(13) 0.94412(6) 0.1389(10) Uani d . 1 . .
    H H1D 0.856(3) 0.2386(16) 1.0657(7) 0.052(6) Uiso d . 1 . .
    H H1C 0.669(3) 0.2223(17) 0.9257(7) 0.058(7) Uiso d . 1 . .
loop_
    _atom_site_aniso_label
    _atom_site_aniso_U_11
    _atom_site_aniso_U_22
    _atom_site_aniso_U_33
    _atom_site_aniso_U_12
    _atom_site_aniso_U_13
    _atom_site_aniso_U_23
    C1A 0.0388(11) 0.0361(11) 0.0351(10) -0.0011(8) 0.0032(8) -0.0007(8)
    C1B 0.0381(11) 0.0332(11) 0.0402(10) 0.0023(8) 0.0014(8) -0.0025(8)
    C2A 0.0365(11) 0.0328(10) 0.0399(10) -0.0015(8) 0.0015(8) 0.0006(8)
    C2B 0.0387(11) 0.0322(11) 0.0451(11) 0.0026(8) -0.0022(9) -0.0017(8)
    C3A 0.0369(11) 0.0395(12) 0.0471(11) 0.0010(9) 0.0012(9) -0.0022(9)
    C3B 0.0375(11) 0.0370(12) 0.0536(12) -0.0008(9) 0.0014(9) -0.0025(9)
    C4A 0.0465(13) 0.0485(13) 0.0409(11) 0.0042(10) 0.0078(9) -0.0069(9)
    C4B 0.0451(13) 0.0474(13) 0.0505(12) -0.0076(10) 0.0107(10) 0.0012(10)
    C5A 0.0433(12) 0.0376(11) 0.0377(10) -0.0043(9) 0.0039(8) -0.0043(8)
    C5B 0.0419(12) 0.0388(11) 0.0404(11) 0.0031(9) 0.0055(9) 0.0008(8)
    C6A 0.0354(11) 0.0430(12) 0.0344(10) 0.0009(9) -0.0014(8) -0.0012(8)
    C6B 0.0359(11) 0.0428(12) 0.0343(10) -0.0007(9) -0.0015(8) -0.0021(8)
    C7A 0.0498(13) 0.0427(13) 0.0534(13) 0.0014(10) 0.0071(10) -0.0024(10)
    C7B 0.0456(13) 0.0454(13) 0.0544(13) 0.0015(10) 0.0131(10) 0.0013(10)
    C8A 0.0668(17) 0.0393(14) 0.0718(16) 0.0071(12) -0.0052(13) -0.0091(11)
    C8B 0.0586(15) 0.0436(14) 0.0693(15) -0.0014(11) 0.0083(12) 0.0116(11)
    C9A 0.0523(15) 0.0726(18) 0.0590(15) 0.0171(13) 0.0010(12) -0.0252(13)
    C9B 0.0526(15) 0.0786(19) 0.0529(14) -0.0085(13) 0.0094(11) 0.0169(12)
    C10A 0.0488(14) 0.0801(19) 0.0438(12) 0.0081(12) 0.0051(10) -0.0104(12)
    C10B 0.0472(14) 0.0838(19) 0.0409(12) 0.0005(12) 0.0106(10) -0.0040(12)
    C11A 0.0433(12) 0.0547(14) 0.0415(11) 0.0016(10) 0.0022(9) 0.0001(10)
    C11B 0.0457(13) 0.0539(14) 0.0404(11) 0.0043(10) 0.0037(9) -0.0081(9)
    C12A 0.0407(11) 0.0427(12) 0.0390(10) 0.0001(9) 0.0030(8) -0.0031(9)
    C12B 0.0414(12) 0.0428(12) 0.0437(11) -0.0042(9) 0.0060(9) 0.0010(9)
    C13A 0.0956(19) 0.0450(14) 0.0399(12) -0.0079(13) 0.0074(12) -0.0055(10)
    C13B 0.106(2) 0.0470(14) 0.0424(13) 0.0049(14) 0.0072(13) 0.0029(10)
    C14A 0.101(2) 0.0508(16) 0.0496(14) -0.0053(14) 0.0073(13) 0.0063(11)
    C14B 0.122(2) 0.0415(15) 0.0561(15) -0.0038(14) 0.0135(15) -0.0087(11)
    C15A 0.0604(15) 0.0767(18) 0.0368(11) 0.0055(13) -0.0013(10) 0.0026(11)
    C15B 0.0673(17) 0.0756(19) 0.0434(13) -0.0119(14) 0.0030(11) -0.0074(12)
    C16A 0.0474(13) 0.0684(17) 0.0433(12) 0.0056(11) -0.0069(10) -0.0156(11)
    C16B 0.0502(14) 0.0731(17) 0.0429(12) -0.0033(12) -0.0043(10) 0.0073(11)
    C17A 0.0414(12) 0.0494(13) 0.0461(12) 0.0012(10) -0.0017(9) -0.0087(9)
    C17B 0.0452(13) 0.0516(14) 0.0495(13) -0.0010(10) -0.0010(10) 0.0047(10)
    C18A 0.0494(13) 0.0453(12) 0.0396(11) 0.0094(10) -0.0031(9) -0.0012(9)
    C18B 0.0535(14) 0.0446(13) 0.0449(12) -0.0043(10) -0.0073(10) -0.0020(9)
    C19A 0.0599(16) 0.0618(16) 0.0596(14) 0.0046(12) -0.0197(12) -0.0018(12)
    C19B 0.0661(17) 0.0626(17) 0.0757(17) -0.0040(13) -0.0266(13) -0.0016(13)
    C20A 0.0616(16) 0.0756(18) 0.0565(14) 0.0027(13) 0.0059(12) 0.0235(12)
    C20B 0.0739(18) 0.0630(17) 0.0613(15) 0.0052(13) -0.0056(13) -0.0226(12)
    N1A 0.0406(10) 0.0427(10) 0.0349(9) 0.0067(8) 0.0027(7) -0.0009(7)
    N1B 0.0400(10) 0.0431(10) 0.0379(9) -0.0078(8) 0.0035(7) -0.0030(7)
    O1A 0.0752(12) 0.0512(10) 0.0609(10) 0.0247(9) -0.0019(8) -0.0015(8)
    O1B 0.0754(12) 0.0515(10) 0.0695(11) -0.0248(9) 0.0036(9) -0.0024(8)
    F1A 0.1198(15) 0.0471(10) 0.1379(15) 0.0088(9) 0.0230(12) -0.0122(9)
    F1B 0.1071(14) 0.0511(10) 0.1397(15) -0.0017(9) 0.0408(11) 0.0226(9)
    F2A 0.243(3) 0.0645(11) 0.0667(11) -0.0309(13) 0.0118(13) 0.0188(8)
    F2B 0.288(3) 0.0562(11) 0.0733(12) 0.0189(14) 0.0228(14) -0.0154(8)
_geom_special_details
;
 All s.u.'s (except the s.u. in the dihedral angle between two l.s. planes)
 are estimated using the full covariance matrix. The cell s.u.'s are taken
 into account individually in the estimation of s.u.'s in distances, angles
 and torsion angles; correlations between s.u.'s in cell parameters are only
 used when they are defined by crystal symmetry. An approximate (isotropic)
 treatment of cell s.u.'s is used for estimating s.u.'s involving l.s.
 planes.
;
loop_
    _geom_bond_atom_site_label_1
    _geom_bond_atom_site_label_2
    _geom_bond_site_symmetry_2
    _geom_bond_distance
    _geom_bond_publ_flag
    C1A N1A . 1.465(2) ?
    C1A C6A . 1.511(3) ?
    C1A C2A . 1.551(3) ?
    C1A H1A . 0.9800 ?
    C1B N1B . 1.464(2) ?
    C1B C6B . 1.507(3) ?
    C1B C2B . 1.547(3) ?
    C1B H1B . 0.9800 ?
    C2A C3A . 1.509(3) ?
    C2A C18A . 1.532(3) ?
    C2A H2A . 0.9800 ?
    C2B C3B . 1.514(3) ?
    C2B C18B . 1.532(3) ?
    C2B H2B . 0.9800 ?
    C3A O1A . 1.208(2) ?
    C3A C4A . 1.501(3) ?
    C3B O1B . 1.208(2) ?
    C3B C4B . 1.498(3) ?
    C4A C5A . 1.528(3) ?
    C4A H4A1 . 0.9700 ?
    C4A H4A2 . 0.9700 ?
    C4B C5B . 1.528(3) ?
    C4B H4B1 . 0.9700 ?
    C4B H4B2 . 0.9700 ?
    C5A N1A . 1.456(2) ?
    C5A C12A . 1.508(3) ?
    C5A H5A . 0.9800 ?
    C5B N1B . 1.456(2) ?
    C5B C12B . 1.505(3) ?
    C5B H5B . 0.9800 ?
    C6A C11A . 1.380(3) ?
    C6A C7A . 1.382(3) ?
    C6B C11B . 1.383(3) ?
    C6B C7B . 1.385(3) ?
    C7A C8A . 1.365(3) ?
    C7A H7A . 0.9300 ?
    C7B C8B . 1.364(3) ?
    C7B H7B . 0.9300 ?
    C8A F1A . 1.352(3) ?
    C8A C9A . 1.360(4) ?
    C8B F1B . 1.355(3) ?
    C8B C9B . 1.359(3) ?
    C9A C10A . 1.368(3) ?
    C9A H9A . 0.9300 ?
    C9B C10B . 1.370(3) ?
    C9B H9B . 0.9300 ?
    C10A C11A . 1.382(3) ?
    C10A H10A . 0.9300 ?
    C10B C11B . 1.378(3) ?
    C10B H10B . 0.9300 ?
    C11A H11A . 0.9300 ?
    C11B H11B . 0.9300 ?
    C12A C17A . 1.379(3) ?
    C12A C13A . 1.380(3) ?
    C12B C13B . 1.376(3) ?
    C12B C17B . 1.381(3) ?
    C13A C14A . 1.370(3) ?
    C13A H13A . 0.9300 ?
    C13B C14B . 1.373(3) ?
    C13B H13B . 0.9300 ?
    C14A F2A . 1.350(3) ?
    C14A C15A . 1.354(3) ?
    C14B F2B . 1.351(3) ?
    C14B C15B . 1.358(3) ?
    C15A C16A . 1.366(3) ?
    C15A H15A . 0.9300 ?
    C15B C16B . 1.357(3) ?
    C15B H15B . 0.9300 ?
    C16A C17A . 1.377(3) ?
    C16A H16A . 0.9300 ?
    C16B C17B . 1.374(3) ?
    C16B H16B . 0.9300 ?
    C17A H17A . 0.9300 ?
    C17B H17B . 0.9300 ?
    C18A C20A . 1.520(3) ?
    C18A C19A . 1.526(3) ?
    C18A H18A . 0.9800 ?
    C18B C20B . 1.520(3) ?
    C18B C19B . 1.526(3) ?
    C18B H18B . 0.9800 ?
    C19A H19A . 0.9600 ?
    C19A H19B . 0.9600 ?
    C19A H19C . 0.9600 ?
    C19B H19D . 0.9600 ?
    C19B H19E . 0.9600 ?
    C19B H19F . 0.9600 ?
    C20A H20A . 0.9600 ?
    C20A H20B . 0.9600 ?
    C20A H20C . 0.9600 ?
    C20B H20D . 0.9600 ?
    C20B H20E . 0.9600 ?
    C20B H20F . 0.9600 ?
    N1A H1C . 0.94(2) ?
    N1B H1D . 0.90(2) ?
loop_
    _geom_angle_atom_site_label_1
    _geom_angle_atom_site_label_2
    _geom_angle_atom_site_label_3
    _geom_angle_site_symmetry_1
    _geom_angle_site_symmetry_3
    _geom_angle
    _geom_angle_publ_flag
    N1A C1A C6A . . 108.22(15) ?
    N1A C1A C2A . . 108.26(15) ?
    C6A C1A C2A . . 113.02(15) ?
    N1A C1A H1A . . 109.1 ?
    C6A C1A H1A . . 109.1 ?
    C2A C1A H1A . . 109.1 ?
    N1B C1B C6B . . 108.57(15) ?
    N1B C1B C2B . . 108.26(15) ?
    C6B C1B C2B . . 113.08(15) ?
    N1B C1B H1B . . 109.0 ?
    C6B C1B H1B . . 109.0 ?
    C2B C1B H1B . . 109.0 ?
    C3A C2A C18A . . 115.91(16) ?
    C3A C2A C1A . . 106.73(15) ?
    C18A C2A C1A . . 114.78(16) ?
    C3A C2A H2A . . 106.2 ?
    C18A C2A H2A . . 106.2 ?
    C1A C2A H2A . . 106.2 ?
    C3B C2B C18B . . 115.87(17) ?
    C3B C2B C1B . . 106.91(15) ?
    C18B C2B C1B . . 114.87(16) ?
    C3B C2B H2B . . 106.1 ?
    C18B C2B H2B . . 106.1 ?
    C1B C2B H2B . . 106.1 ?
    O1A C3A C4A . . 121.10(19) ?
    O1A C3A C2A . . 124.16(19) ?
    C4A C3A C2A . . 114.71(17) ?
    O1B C3B C4B . . 121.01(19) ?
    O1B C3B C2B . . 123.97(19) ?
    C4B C3B C2B . . 114.99(17) ?
    C3A C4A C5A . . 111.77(16) ?
    C3A C4A H4A1 . . 109.3 ?
    C5A C4A H4A1 . . 109.3 ?
    C3A C4A H4A2 . . 109.3 ?
    C5A C4A H4A2 . . 109.3 ?
    H4A1 C4A H4A2 . . 107.9 ?
    C3B C4B C5B . . 112.31(17) ?
    C3B C4B H4B1 . . 109.1 ?
    C5B C4B H4B1 . . 109.1 ?
    C3B C4B H4B2 . . 109.1 ?
    C5B C4B H4B2 . . 109.1 ?
    H4B1 C4B H4B2 . . 107.9 ?
    N1A C5A C12A . . 110.77(16) ?
    N1A C5A C4A . . 107.98(15) ?
    C12A C5A C4A . . 110.20(16) ?
    N1A C5A H5A . . 109.3 ?
    C12A C5A H5A . . 109.3 ?
    C4A C5A H5A . . 109.3 ?
    N1B C5B C12B . . 110.99(16) ?
    N1B C5B C4B . . 107.76(16) ?
    C12B C5B C4B . . 110.50(16) ?
    N1B C5B H5B . . 109.2 ?
    C12B C5B H5B . . 109.2 ?
    C4B C5B H5B . . 109.2 ?
    C11A C6A C7A . . 118.61(19) ?
    C11A C6A C1A . . 121.09(18) ?
    C7A C6A C1A . . 120.27(18) ?
    C11B C6B C7B . . 118.67(19) ?
    C11B C6B C1B . . 121.19(18) ?
    C7B C6B C1B . . 120.11(18) ?
    C8A C7A C6A . . 118.5(2) ?
    C8A C7A H7A . . 120.8 ?
    C6A C7A H7A . . 120.8 ?
    C8B C7B C6B . . 118.7(2) ?
    C8B C7B H7B . . 120.6 ?
    C6B C7B H7B . . 120.6 ?
    F1A C8A C9A . . 118.0(2) ?
    F1A C8A C7A . . 118.2(2) ?
    C9A C8A C7A . . 123.7(2) ?
    F1B C8B C9B . . 118.1(2) ?
    F1B C8B C7B . . 118.4(2) ?
    C9B C8B C7B . . 123.5(2) ?
    C8A C9A C10A . . 118.0(2) ?
    C8A C9A H9A . . 121.0 ?
    C10A C9A H9A . . 121.0 ?
    C8B C9B C10B . . 117.8(2) ?
    C8B C9B H9B . . 121.1 ?
    C10B C9B H9B . . 121.1 ?
    C9A C10A C11A . . 119.8(2) ?
    C9A C10A H10A . . 120.1 ?
    C11A C10A H10A . . 120.1 ?
    C9B C10B C11B . . 120.5(2) ?
    C9B C10B H10B . . 119.8 ?
    C11B C10B H10B . . 119.8 ?
    C6A C11A C10A . . 121.3(2) ?
    C6A C11A H11A . . 119.3 ?
    C10A C11A H11A . . 119.3 ?
    C10B C11B C6B . . 120.8(2) ?
    C10B C11B H11B . . 119.6 ?
    C6B C11B H11B . . 119.6 ?
    C17A C12A C13A . . 118.14(19) ?
    C17A C12A C5A . . 121.22(19) ?
    C13A C12A C5A . . 120.51(17) ?
    C13B C12B C17B . . 118.02(19) ?
    C13B C12B C5B . . 120.61(18) ?
    C17B C12B C5B . . 121.27(19) ?
    C14A C13A C12A . . 118.8(2) ?
    C14A C13A H13A . . 120.6 ?
    C12A C13A H13A . . 120.6 ?
    C14B C13B C12B . . 118.5(2) ?
    C14B C13B H13B . . 120.8 ?
    C12B C13B H13B . . 120.8 ?
    F2A C14A C15A . . 118.2(2) ?
    F2A C14A C13A . . 118.0(2) ?
    C15A C14A C13A . . 123.7(2) ?
    F2B C14B C15B . . 118.6(2) ?
    F2B C14B C13B . . 117.5(2) ?
    C15B C14B C13B . . 124.0(2) ?
    C14A C15A C16A . . 117.5(2) ?
    C14A C15A H15A . . 121.2 ?
    C16A C15A H15A . . 121.2 ?
    C16B C15B C14B . . 117.3(2) ?
    C16B C15B H15B . . 121.4 ?
    C14B C15B H15B . . 121.4 ?
    C15A C16A C17A . . 120.5(2) ?
    C15A C16A H16A . . 119.8 ?
    C17A C16A H16A . . 119.8 ?
    C15B C16B C17B . . 120.6(2) ?
    C15B C16B H16B . . 119.7 ?
    C17B C16B H16B . . 119.7 ?
    C16A C17A C12A . . 121.3(2) ?
    C16A C17A H17A . . 119.3 ?
    C12A C17A H17A . . 119.3 ?
    C16B C17B C12B . . 121.6(2) ?
    C16B C17B H17B . . 119.2 ?
    C12B C17B H17B . . 119.2 ?
    C20A C18A C19A . . 111.35(17) ?
    C20A C18A C2A . . 114.42(17) ?
    C19A C18A C2A . . 111.09(18) ?
    C20A C18A H18A . . 106.5 ?
    C19A C18A H18A . . 106.5 ?
    C2A C18A H18A . . 106.5 ?
    C20B C18B C19B . . 111.27(18) ?
    C20B C18B C2B . . 114.81(17) ?
    C19B C18B C2B . . 110.89(19) ?
    C20B C18B H18B . . 106.4 ?
    C19B C18B H18B . . 106.4 ?
    C2B C18B H18B . . 106.4 ?
    C18A C19A H19A . . 109.5 ?
    C18A C19A H19B . . 109.5 ?
    H19A C19A H19B . . 109.5 ?
    C18A C19A H19C . . 109.5 ?
    H19A C19A H19C . . 109.5 ?
    H19B C19A H19C . . 109.5 ?
    C18B C19B H19D . . 109.5 ?
    C18B C19B H19E . . 109.5 ?
    H19D C19B H19E . . 109.5 ?
    C18B C19B H19F . . 109.5 ?
    H19D C19B H19F . . 109.5 ?
    H19E C19B H19F . . 109.5 ?
    C18A C20A H20A . . 109.5 ?
    C18A C20A H20B . . 109.5 ?
    H20A C20A H20B . . 109.5 ?
    C18A C20A H20C . . 109.5 ?
    H20A C20A H20C . . 109.5 ?
    H20B C20A H20C . . 109.5 ?
    C18B C20B H20D . . 109.5 ?
    C18B C20B H20E . . 109.5 ?
    H20D C20B H20E . . 109.5 ?
    C18B C20B H20F . . 109.5 ?
    H20D C20B H20F . . 109.5 ?
    H20E C20B H20F . . 109.5 ?
    C5A N1A C1A . . 113.26(15) ?
    C5A N1A H1C . . 107.8(13) ?
    C1A N1A H1C . . 109.7(13) ?
    C5B N1B C1B . . 113.39(15) ?
    C5B N1B H1D . . 109.1(13) ?
    C1B N1B H1D . . 108.6(13) ?
loop_
    _geom_torsion_atom_site_label_1
    _geom_torsion_atom_site_label_2
    _geom_torsion_atom_site_label_3
    _geom_torsion_atom_site_label_4
    _geom_torsion_site_symmetry_1
    _geom_torsion_site_symmetry_2
    _geom_torsion_site_symmetry_3
    _geom_torsion_site_symmetry_4
    _geom_torsion
    _geom_torsion_publ_flag
    N1A C1A C2A C3A . . . . 58.33(19) ?
    C6A C1A C2A C3A . . . . 178.18(16) ?
    N1A C1A C2A C18A . . . . -171.79(16) ?
    C6A C1A C2A C18A . . . . -51.9(2) ?
    N1B C1B C2B C3B . . . . 57.92(19) ?
    C6B C1B C2B C3B . . . . 178.26(15) ?
    N1B C1B C2B C18B . . . . -172.02(16) ?
    C6B C1B C2B C18B . . . . -51.7(2) ?
    C18A C2A C3A O1A . . . . -5.0(3) ?
    C1A C2A C3A O1A . . . . 124.3(2) ?
    C18A C2A C3A C4A . . . . 177.13(17) ?
    C1A C2A C3A C4A . . . . -53.6(2) ?
    C18B C2B C3B O1B . . . . -4.0(3) ?
    C1B C2B C3B O1B . . . . 125.5(2) ?
    C18B C2B C3B C4B . . . . 178.10(18) ?
    C1B C2B C3B C4B . . . . -52.4(2) ?
    O1A C3A C4A C5A . . . . -126.3(2) ?
    C2A C3A C4A C5A . . . . 51.7(2) ?
    O1B C3B C4B C5B . . . . -127.6(2) ?
    C2B C3B C4B C5B . . . . 50.3(2) ?
    C3A C4A C5A N1A . . . . -51.7(2) ?
    C3A C4A C5A C12A . . . . -172.77(17) ?
    C3B C4B C5B N1B . . . . -51.0(2) ?
    C3B C4B C5B C12B . . . . -172.41(17) ?
    N1A C1A C6A C11A . . . . -133.00(19) ?
    C2A C1A C6A C11A . . . . 107.1(2) ?
    N1A C1A C6A C7A . . . . 45.0(2) ?
    C2A C1A C6A C7A . . . . -74.9(2) ?
    N1B C1B C6B C11B . . . . -135.60(19) ?
    C2B C1B C6B C11B . . . . 104.2(2) ?
    N1B C1B C6B C7B . . . . 42.8(2) ?
    C2B C1B C6B C7B . . . . -77.3(2) ?
    C11A C6A C7A C8A . . . . 0.6(3) ?
    C1A C6A C7A C8A . . . . -177.38(19) ?
    C11B C6B C7B C8B . . . . 1.0(3) ?
    C1B C6B C7B C8B . . . . -177.45(19) ?
    C6A C7A C8A F1A . . . . 178.86(19) ?
    C6A C7A C8A C9A . . . . -0.6(4) ?
    C6B C7B C8B F1B . . . . 178.2(2) ?
    C6B C7B C8B C9B . . . . -1.5(4) ?
    F1A C8A C9A C10A . . . . -179.3(2) ?
    C7A C8A C9A C10A . . . . 0.1(4) ?
    F1B C8B C9B C10B . . . . -178.7(2) ?
    C7B C8B C9B C10B . . . . 1.0(4) ?
    C8A C9A C10A C11A . . . . 0.2(3) ?
    C8B C9B C10B C11B . . . . -0.2(3) ?
    C7A C6A C11A C10A . . . . -0.3(3) ?
    C1A C6A C11A C10A . . . . 177.70(18) ?
    C9A C10A C11A C6A . . . . -0.1(3) ?
    C9B C10B C11B C6B . . . . -0.2(3) ?
    C7B C6B C11B C10B . . . . -0.2(3) ?
    C1B C6B C11B C10B . . . . 178.21(18) ?
    N1A C5A C12A C17A . . . . 146.61(19) ?
    C4A C5A C12A C17A . . . . -94.0(2) ?
    N1A C5A C12A C13A . . . . -37.5(3) ?
    C4A C5A C12A C13A . . . . 81.9(2) ?
    N1B C5B C12B C13B . . . . -39.5(3) ?
    C4B C5B C12B C13B . . . . 80.0(3) ?
    N1B C5B C12B C17B . . . . 144.1(2) ?
    C4B C5B C12B C17B . . . . -96.4(2) ?
    C17A C12A C13A C14A . . . . 0.4(3) ?
    C5A C12A C13A C14A . . . . -175.7(2) ?
    C17B C12B C13B C14B . . . . 0.2(4) ?
    C5B C12B C13B C14B . . . . -176.3(2) ?
    C12A C13A C14A F2A . . . . -179.7(2) ?
    C12A C13A C14A C15A . . . . 0.1(4) ?
    C12B C13B C14B F2B . . . . 179.8(3) ?
    C12B C13B C14B C15B . . . . 0.2(5) ?
    F2A C14A C15A C16A . . . . -179.9(2) ?
    C13A C14A C15A C16A . . . . 0.3(4) ?
    F2B C14B C15B C16B . . . . -179.4(3) ?
    C13B C14B C15B C16B . . . . 0.2(4) ?
    C14A C15A C16A C17A . . . . -1.1(4) ?
    C14B C15B C16B C17B . . . . -1.1(4) ?
    C15A C16A C17A C12A . . . . 1.6(3) ?
    C13A C12A C17A C16A . . . . -1.2(3) ?
    C5A C12A C17A C16A . . . . 174.83(19) ?
    C15B C16B C17B C12B . . . . 1.6(3) ?
    C13B C12B C17B C16B . . . . -1.1(3) ?
    C5B C12B C17B C16B . . . . 175.4(2) ?
    C3A C2A C18A C20A . . . . 61.5(2) ?
    C1A C2A C18A C20A . . . . -63.7(2) ?
    C3A C2A C18A C19A . . . . -65.6(2) ?
    C1A C2A C18A C19A . . . . 169.19(17) ?
    C3B C2B C18B C20B . . . . 60.8(3) ?
    C1B C2B C18B C20B . . . . -64.8(2) ?
    C3B C2B C18B C19B . . . . -66.4(2) ?
    C1B C2B C18B C19B . . . . 168.07(17) ?
    C12A C5A N1A C1A . . . . -177.83(16) ?
    C4A C5A N1A C1A . . . . 61.4(2) ?
    C6A C1A N1A C5A . . . . 170.81(16) ?
    C2A C1A N1A C5A . . . . -66.4(2) ?
    C12B C5B N1B C1B . . . . -177.36(16) ?
    C4B C5B N1B C1B . . . . 61.5(2) ?
    C6B C1B N1B C5B . . . . 170.01(16) ?
    C2B C1B N1B C5B . . . . -66.9(2) ?
