# Supplementary material for: 2,6-Bis(3-fluoro­phen­yl)-3-isopropyl­piperidin-4-one
Source: Acta Crystallogr Sect E Struct Rep Online. 2010 Jun 30;66(Pt 7):o1860. doi: 10.1107/S1600536810024414 (PMC3007008; doi:10.1107/S1600536810024414)
Supplement: Supplementary file 2 [file e-66-o1860-Isup2.hkl]

# 
# h,k,l, Fc-squared, Fo-squared, sigma(Fo-squared) and status flag 
# 
data_I
_shelx_title ' RAMACHANDRANRAM1 in P2(1)/c' 
_shelx_refln_list_code          4 
_shelx_F_calc_maximum      340.38 
_exptl_crystal_F_000      1392.00 
_reflns_d_resolution_high  0.7522 
 
loop_ 
 _symmetry_equiv_pos_as_xyz 
 'x, y, z' 
 '-x, y+1/2, -z+1/2' 
 '-x, -y, -z' 
 'x, -y-1/2, z-1/2' 
 
_cell_length_a     8.8217 
_cell_length_b    12.7612 
_cell_length_c    30.8613 
_cell_angle_alpha  90.000 
_cell_angle_beta   91.892 
_cell_angle_gamma  90.000 
 
_shelx_F_squared_multiplier     1.000 
 
loop_ 
 _refln_index_h 
 _refln_index_k 
 _refln_index_l 
 _refln_F_squared_calc 
 _refln_F_squared_meas 
 _refln_F_squared_sigma 
 _refln_observed_status 
   1   0   0       14.51       -3.14      3.14 o 
   2   0   0    10411.85    10794.07    159.80 o 
   3   0   0      280.52      275.64      8.49 o 
   4   0   0     1173.82     1015.57     26.56 o 
   5   0   0      803.91      800.02     19.96 o 
   6   0   0      859.41      853.91     23.28 o 
   7   0   0      181.07      140.66     27.07 o 
   8   0   0      150.01      207.39     52.79 o 
   9   0   0       24.07       25.79     34.84 o 
  10   0   0       30.58       55.76     20.10 o 
  11   0   0        3.69      232.20     57.85 o 
   1   1   0      217.39      259.30      5.20 o 
   2   1   0       92.68      111.17      6.17 o 
   3   1   0     6909.24     7299.86     64.75 o 
   4   1   0      278.21      265.88      7.43 o 
   5   1   0    12132.82    12630.24    118.57 o 
   6   1   0      214.27      242.33     12.31 o 
   7   1   0      217.63      202.92     12.40 o 
   8   1   0        8.61        7.51      8.41 o 
   9   1   0       80.69       82.44     13.12 o 
  10   1   0       33.41       40.36      9.37 o 
  11   1   0        0.77       13.42     14.76 o 
   0   2   0    49405.79    48605.46    384.14 o 
   1   2   0      687.19      680.63     12.20 o 
   2   2   0    24466.40    25152.82    168.34 o 
   3   2   0      827.69      827.09     16.69 o 
   4   2   0      208.44      195.97     16.42 o 
   5   2   0      708.72      738.97     13.08 o 
   6   2   0       81.52       93.85      6.31 o 
   7   2   0       49.45       55.54     15.69 o 
   8   2   0       31.56       27.86     18.16 o 
   9   2   0       89.71       92.29     13.34 o 
  10   2   0      117.81       91.61     12.30 o 
  11   2   0       14.59       18.01      8.78 o 
   1   3   0    16692.76    16209.83    146.15 o 
   2   3   0       91.37       88.78      3.42 o 
   3   3   0     1317.20     1241.25     18.21 o 
   4   3   0      153.33      157.89     10.28 o 
   5   3   0     2201.91     2126.52     42.22 o 
   6   3   0      381.48      421.57     13.27 o 
   7   3   0      705.55      622.39     14.46 o 
   8   3   0        1.57       14.36     14.26 o 
   9   3   0      194.66      189.53     14.50 o 
  10   3   0      104.43      119.48     16.85 o 
  11   3   0       77.68      104.15     17.53 o 
   0   4   0      194.75      221.31     26.77 o 
   1   4   0      216.23      165.03      4.18 o 
   2   4   0        0.28       -1.72      2.70 o 
   3   4   0      106.22       91.64      4.34 o 
   4   4   0     1716.40     1760.05     17.55 o 
   5   4   0       13.27       43.80     25.23 o 
   6   4   0     1064.32     1005.56     31.51 o 
   7   4   0       11.45        6.95     10.96 o 
   8   4   0       28.21       43.38      7.01 o 
   9   4   0        9.90       13.97     21.27 o 
  10   4   0       36.88       54.69     17.11 o 
  11   4   0       14.89       13.99     18.74 o 
   1   5   0      455.11      516.78      7.06 o 
   2   5   0       60.78       61.74      6.53 o 
   3   5   0        0.25       -2.68      2.83 o 
   4   5   0       29.01       39.24      3.82 o 
   5   5   0      309.42      300.42      8.48 o 
   6   5   0       29.78       40.93      4.81 o 
   7   5   0      287.55      289.26     16.90 o 
   8   5   0        8.28       30.67     27.96 o 
   9   5   0       27.45       24.65     14.28 o 
  10   5   0       91.83       97.04     21.41 o 
  11   5   0        0.08      -22.49     33.81 o 
   0   6   0     1134.08     1305.82     32.71 o 
   1   6   0     1952.73     2032.90     21.14 o 
   2   6   0     1020.73     1057.13     15.70 o 
   3   6   0      184.45      204.14      9.96 o 
   4   6   0      154.92      153.40      8.49 o 
   5   6   0      161.24      165.68      7.13 o 
   6   6   0      819.71      746.03     14.44 o 
   7   6   0       49.98       70.43     11.53 o 
   8   6   0       68.56       44.72     15.75 o 
   9   6   0        0.08       20.79     16.10 o 
  10   6   0        0.00       63.01     48.20 o 
   1   7   0     1480.92     1526.97     19.24 o 
   2   7   0     1466.38     1399.68     21.73 o 
   3   7   0      205.26      206.60     10.83 o 
   4   7   0       53.30       60.19      6.94 o 
   5   7   0       83.07      105.43     17.49 o 
   6   7   0      209.46      210.54     14.31 o 
   7   7   0      494.69      422.33     17.52 o 
   8   7   0       31.20       30.94     14.67 o 
   9   7   0       20.42        0.19     13.83 o 
  10   7   0        3.65        3.21     13.14 o 
   0   8   0     1299.52     1335.91     38.45 o 
   1   8   0      155.06      188.71      9.87 o 
   2   8   0      425.98      472.06     15.18 o 
   3   8   0        4.72       -5.67      5.67 o 
   4   8   0      250.06      314.52     14.27 o 
   5   8   0       23.60       57.80     17.16 o 
   6   8   0       93.50      113.74     13.48 o 
   7   8   0       92.57      116.74     13.24 o 
   8   8   0      150.59      149.63     12.89 o 
   9   8   0       69.60      129.93     32.50 o 
  10   8   0        1.90       16.59     20.19 o 
   1   9   0      143.37      151.12     12.05 o 
   2   9   0       74.83       80.12      8.63 o 
   3   9   0       52.73       54.30     10.29 o 
   4   9   0      481.46      479.62     17.92 o 
   5   9   0        5.84       20.30      9.70 o 
   6   9   0        0.05       -3.64      8.17 o 
   7   9   0       70.13       53.71     10.94 o 
   8   9   0       25.56       17.67     12.19 o 
   9   9   0       63.58       78.74     20.57 o 
   0  10   0      316.72      374.88     38.02 o 
   1  10   0      215.89      223.06     22.43 o 
   2  10   0       19.39       23.81      6.96 o 
   3  10   0      671.65      651.73     20.73 o 
   4  10   0        0.16        4.61     11.29 o 
   5  10   0        3.66        1.41      9.48 o 
   6  10   0        1.65       -8.00      8.00 o 
   7  10   0      101.77      114.29     14.60 o 
   8  10   0       27.39       36.31     10.47 o 
   9  10   0        0.28       34.83     38.25 o 
   1  11   0       27.25       25.55      8.63 o 
   2  11   0        4.68       28.07     10.27 o 
   3  11   0       59.81       61.48     20.75 o 
   4  11   0      257.45      246.47     17.75 o 
   5  11   0        1.46       22.92      9.64 o 
   6  11   0       85.92       63.11     13.37 o 
   7  11   0       13.73       21.25     10.67 o 
   8  11   0        8.24       21.53     10.36 o 
   0  12   0      195.56      131.73     30.12 o 
   1  12   0      106.26       71.27     15.12 o 
   2  12   0      114.38      156.86     22.54 o 
   3  12   0       48.55       54.71     11.40 o 
   4  12   0        0.80        7.41     13.19 o 
   5  12   0        4.65       -8.96     13.30 o 
   6  12   0        0.87       13.46     23.00 o 
   7  12   0        7.10       -4.70     15.09 o 
   8  12   0        4.57        0.74     11.90 o 
   1  13   0        2.31       -4.76     10.72 o 
   2  13   0      112.62       80.47     24.97 o 
   3  13   0        3.46       24.08     17.60 o 
   4  13   0        7.26        7.19      9.56 o 
   5  13   0       16.63       24.31     14.30 o 
   6  13   0        2.50       -5.55     17.92 o 
   7  13   0        0.05        1.16     13.33 o 
   0  14   0        4.73       23.64     29.72 o 
   1  14   0       81.98      105.86     17.84 o 
   2  14   0       48.01       44.30     13.93 o 
   3  14   0        2.38       15.03     13.23 o 
   4  14   0       10.04       24.10     14.72 o 
   5  14   0       13.14       27.68     16.44 o 
   6  14   0        1.41       -7.88     25.14 o 
   1  15   0        1.41       -2.31     13.80 o 
   2  15   0        5.46       -0.87     16.14 o 
   3  15   0        4.40       -1.13     14.77 o 
   4  15   0        1.37        3.25     15.46 o 
   5  15   0       24.24       21.71     20.69 o 
   0  16   0       24.61       58.99     28.98 o 
   1  16   0       14.32       28.31     18.69 o 
   2  16   0        4.05       14.79     18.21 o 
   3  16   0        0.66       -3.04     15.37 o 
 -11   1   1        0.65       13.17      9.89 o 
 -10   1   1       68.73       90.41     17.94 o 
  -9   1   1        0.69        6.70     14.04 o 
  -8   1   1        0.00        1.61      5.45 o 
  -7   1   1       35.18       39.54     13.80 o 
  -6   1   1     1077.52      991.52     18.22 o 
  -5   1   1       66.72       91.28      6.67 o 
  -4   1   1       50.22       64.09      4.73 o 
  -3   1   1      391.75      433.71     11.78 o 
  -2   1   1     5428.37     5011.23     35.65 o 
  -1   1   1        6.38       -2.19      2.19 o 
   0   1   1      243.25       -0.49      0.49 o 
   1   1   1       16.62       10.57      1.54 o 
   2   1   1    34247.94    33670.13    237.33 o 
   3   1   1       58.85       74.57     17.20 o 
   4   1   1       15.90        4.74      2.89 o 
   5   1   1      117.78      130.15     19.78 o 
   6   1   1        0.20       11.92      4.90 o 
   7   1   1       28.26       19.18      7.11 o 
   8   1   1       67.48       61.81     11.74 o 
   9   1   1        2.61        2.96      7.99 o 
  10   1   1        8.61       13.27     27.81 o 
  11   1   1        2.80        4.26      9.17 o 
 -11   2   1        4.63       40.67     23.32 o 
 -10   2   1       10.72       27.93     16.75 o 
  -9   2   1        3.07        2.05      7.07 o 
  -8   2   1       68.30       67.20     10.63 o 
  -7   2   1      173.87      179.86     14.24 o 
  -6   2   1      118.08      109.95      6.53 o 
  -5   2   1     7244.75     7447.15     85.48 o 
  -4   2   1        7.76        3.11      2.30 o 
  -3   2   1      912.80      906.18     12.98 o 
  -2   2   1       53.27       61.44      6.02 o 
  -1   2   1       25.30       21.73      2.62 o 
   0   2   1       21.87       33.60      2.03 o 
   1   2   1    41800.18    40863.28    275.85 o 
   2   2   1       48.05       43.86      8.17 o 
   3   2   1     9445.61     9064.80     78.30 o 
   4   2   1      229.65      252.92     13.51 o 
   5   2   1      919.74     1033.57     15.46 o 
   6   2   1        2.29        7.02      4.84 o 
   7   2   1       23.72       33.27      7.18 o 
   8   2   1       13.13       11.34      7.23 o 
   9   2   1       27.15       53.75     11.56 o 
  10   2   1       43.68       47.28     10.64 o 
  11   2   1        5.30       13.60      8.86 o 
 -11   3   1       10.10        9.54      8.43 o 
 -10   3   1        6.89       12.92      8.30 o 
  -9   3   1        4.55        6.63     14.77 o 
  -8   3   1      149.94      148.43     14.58 o 
  -7   3   1       83.15      102.08      9.48 o 
  -6   3   1      488.24      507.37     11.92 o 
  -5   3   1      687.83      711.81     20.79 o 
  -4   3   1       46.98       69.09      5.83 o 
  -3   3   1      176.44      190.78      5.38 o 
  -2   3   1     1490.32     1545.53     15.19 o 
  -1   3   1      180.21      156.99      5.27 o 
   0   3   1    20178.40    19852.96    141.63 o 
   1   3   1     1098.93     1093.18     10.02 o 
   2   3   1      505.17      483.27      7.14 o 
   3   3   1       37.29       45.87      4.42 o 
   4   3   1     2431.12     2417.13     31.38 o 
   5   3   1      531.26      531.79     21.51 o 
   6   3   1     2305.40     2282.88     47.13 o 
   7   3   1        4.42        1.57      5.92 o 
   8   3   1      310.17      308.27     14.42 o 
   9   3   1       43.49       56.37      9.91 o 
  10   3   1       79.43      117.88     12.26 o 
  11   3   1       93.50       98.52     25.34 o 
 -11   4   1        1.89       14.91     13.27 o 
 -10   4   1       66.93       81.33     16.19 o 
  -9   4   1        4.46        9.82      7.39 o 
  -8   4   1      101.99      119.22     18.34 o 
  -7   4   1      547.23      528.57     17.57 o 
  -6   4   1       25.72       44.44      6.20 o 
  -5   4   1     2462.87     2546.29     34.17 o 
  -4   4   1      393.72      411.41      9.08 o 
  -3   4   1      318.22      294.60      6.40 o 
  -2   4   1        6.88        2.23      2.71 o 
  -1   4   1       62.73       38.66      2.39 o 
   0   4   1      120.13      138.26      5.00 o 
   1   4   1       70.92       77.23      3.36 o 
   2   4   1      236.32      241.47      6.46 o 
   3   4   1      615.96      583.85     10.83 o 
   4   4   1      267.97      280.32      6.33 o 
   5   4   1     4359.04     4159.36     45.37 o 
   6   4   1       74.49       91.92     13.42 o 
   7   4   1       10.91       -2.79      9.20 o 
   8   4   1       10.51       24.19     11.00 o 
   9   4   1       31.11       43.05     14.70 o 
  10   4   1       37.02       40.10     16.18 o 
  11   4   1        0.86        2.28     17.67 o 
 -11   5   1        7.41       19.33     14.86 o 
 -10   5   1       25.27       28.51     21.50 o 
  -9   5   1        8.81       15.38     12.69 o 
  -8   5   1       15.87       -1.12     10.19 o 
  -7   5   1        2.23       12.20      6.04 o 
  -6   5   1      981.85      960.52     15.44 o 
  -5   5   1       43.10       50.55      4.61 o 
  -4   5   1       96.18       92.87      5.30 o 
  -3   5   1     2054.84     2102.71     22.21 o 
  -2   5   1      240.97      362.43     17.62 o 
  -1   5   1       80.73       85.07      3.62 o 
   0   5   1     1904.81     2018.40     23.89 o 
   1   5   1      847.19      925.20     11.53 o 
   2   5   1     1082.19     1052.24     14.89 o 
   3   5   1       65.50       73.98      4.29 o 
   4   5   1       23.86       39.86      3.93 o 
   5   5   1       31.37       38.52      4.35 o 
   6   5   1      126.07      119.84     11.99 o 
   7   5   1        4.99       12.44      8.97 o 
   8   5   1       52.18       61.44     16.07 o 
   9   5   1        5.84       30.48     29.10 o 
  10   5   1       28.70       27.84     16.24 o 
  11   5   1        0.08       -2.22     18.64 o 
 -10   6   1       14.32       66.87     66.12 o 
  -9   6   1       59.30       53.61     16.98 o 
  -8   6   1        1.17        5.74     11.85 o 
  -7   6   1      203.94      209.75     16.76 o 
  -6   6   1       70.54       64.96      8.24 o 
  -5   6   1      249.72      222.75      7.90 o 
  -4   6   1       10.22       11.34      4.89 o 
  -3   6   1     1548.32     1620.51     26.21 o 
  -2   6   1     1399.22     1476.34     17.26 o 
  -1   6   1      913.78      970.81     12.05 o 
   0   6   1      149.99      156.25      7.57 o 
   1   6   1     1449.22     1468.65     16.30 o 
   2   6   1     1197.51     1240.44     17.07 o 
   3   6   1       39.14       45.91      6.72 o 
   4   6   1       74.82       85.12      8.56 o 
   5   6   1       54.07       64.12     10.66 o 
   6   6   1      284.48      251.75      9.10 o 
   7   6   1      804.80      767.39     35.81 o 
   8   6   1       72.32       91.50     18.92 o 
   9   6   1       35.16       49.18     15.83 o 
  10   6   1       11.90       64.55     39.33 o 
 -10   7   1       30.48       30.35     16.20 o 
  -9   7   1       79.84      122.83     25.84 o 
  -8   7   1        1.41        6.47      6.96 o 
  -7   7   1       88.50       83.14     10.56 o 
  -6   7   1      448.82      443.11     29.41 o 
  -5   7   1       47.74       52.54      7.97 o 
  -4   7   1      575.44      560.62     27.73 o 
  -3   7   1       40.86       59.93      6.88 o 
  -2   7   1     1569.10     1645.38     20.63 o 
  -1   7   1       28.75       28.39      3.74 o 
   0   7   1      306.25      301.41      9.85 o 
   1   7   1     2910.36     2906.18     32.48 o 
   2   7   1      227.96      262.60      8.65 o 
   3   7   1      178.76      170.08     10.06 o 
   4   7   1      713.92      703.34     25.41 o 
   5   7   1       68.73       79.56      8.67 o 
   6   7   1       46.12       33.95      8.56 o 
   7   7   1      328.46      331.38     16.02 o 
   8   7   1       24.87       20.82     15.07 o 
   9   7   1       16.73       16.92     14.92 o 
  10   7   1        2.93       25.50     18.72 o 
 -10   8   1       11.28       -5.69     18.24 o 
  -9   8   1        5.82       29.27     16.60 o 
  -8   8   1        2.63       12.37      8.02 o 
  -7   8   1       37.96       18.57      8.94 o 
  -6   8   1       86.16       93.56     11.71 o 
  -5   8   1        0.35       -3.12      6.85 o 
  -4   8   1      868.41      771.98     29.56 o 
  -3   8   1      184.25      161.81     10.96 o 
  -2   8   1       26.32       38.27      6.03 o 
  -1   8   1        0.40       10.24      6.07 o 
   0   8   1     4527.93     4512.68     61.62 o 
   1   8   1      227.55      267.14      9.84 o 
   2   8   1      177.88      179.32      7.44 o 
   3   8   1      490.62      484.91     16.25 o 
   4   8   1        0.74       -1.56      5.90 o 
   5   8   1       44.13       56.00      8.82 o 
   6   8   1        9.18        2.44      7.62 o 
   7   8   1      340.63      325.58     17.71 o 
   8   8   1      120.38      124.17     23.05 o 
   9   8   1       55.30       64.81     19.73 o 
  10   8   1        2.05        1.80     18.67 o 
  -9   9   1        7.89       19.49     15.47 o 
  -8   9   1       25.34       36.79      9.96 o 
  -7   9   1       92.60       95.43     12.96 o 
  -6   9   1        0.02       -5.11      7.80 o 
  -5   9   1      317.38      321.37     33.21 o 
  -4   9   1       80.25       78.26     10.09 o 
  -3   9   1      249.99      268.04     17.13 o 
  -2   9   1       94.76       96.90      9.18 o 
  -1   9   1      220.32      200.60      9.59 o 
   0   9   1       84.94       75.53     10.78 o 
   1   9   1      103.37      105.50     13.16 o 
   2   9   1      291.53      305.32     13.38 o 
   3   9   1      225.37      239.76     13.56 o 
   4   9   1      147.09      156.59     12.36 o 
   5   9   1       59.46       71.37     12.78 o 
   6   9   1      155.36      152.31     16.63 o 
   7   9   1       44.86       35.46      9.95 o 
   8   9   1        5.70        9.37      8.95 o 
   9   9   1        4.08       -3.55     16.11 o 
  -9  10   1        1.89        8.65     20.67 o 
  -8  10   1       19.33       12.55     10.11 o 
  -7  10   1       54.73       57.83     12.12 o 
  -6  10   1       31.46       23.54      9.93 o 
  -5  10   1        4.50       21.81     10.91 o 
  -4  10   1      324.24      348.56     17.02 o 
  -3  10   1        2.14       31.12     12.66 o 
  -2  10   1      207.57      214.56     12.77 o 
  -1  10   1       34.19       36.50     14.76 o 
   0  10   1      201.99      218.40     15.60 o 
   1  10   1      291.54      289.67     16.71 o 
   2  10   1      690.73      692.44     23.54 o 
   3  10   1       95.02      111.92     11.20 o 
   4  10   1      395.26      394.63     17.82 o 
   5  10   1       13.05        1.37      7.94 o 
   6  10   1       46.77       44.33     11.49 o 
   7  10   1       29.52       24.40     10.97 o 
   8  10   1        8.31        2.46      8.67 o 
   9  10   1       40.38       31.58     21.39 o 
  -8  11   1        0.25        8.28      9.97 o 
  -7  11   1       15.02       10.24      9.92 o 
  -6  11   1        0.22       -1.15      9.23 o 
  -5  11   1       81.71      102.88     13.54 o 
  -4  11   1        1.31        7.60     12.55 o 
  -3  11   1     1626.66     1485.44     36.62 o 
  -2  11   1      181.55      215.33     51.69 o 
  -1  11   1        0.15       -9.78      9.78 o 
   0  11   1        8.89        8.33     11.53 o 
   1  11   1      456.82      406.18     19.75 o 
   2  11   1       52.63       51.73     13.30 o 
   3  11   1        0.14       12.79     18.18 o 
   4  11   1        2.58        0.63      7.61 o 
   5  11   1      123.38      118.90     15.61 o 
   6  11   1       14.23       11.89     10.90 o 
   7  11   1        5.90       12.05     10.66 o 
   8  11   1        6.78       20.88     10.00 o 
  -8  12   1        8.30        3.84     13.23 o 
  -7  12   1        5.83        8.48     11.66 o 
  -6  12   1       13.09       20.22     15.70 o 
  -5  12   1       32.27       52.35     22.84 o 
  -4  12   1        1.21       25.49     17.94 o 
  -3  12   1        4.59       11.66     16.87 o 
  -2  12   1       44.14       34.54     12.11 o 
  -1  12   1       13.78       35.45     12.04 o 
   0  12   1       59.50       17.36     14.42 o 
   1  12   1        7.07       20.92     11.01 o 
   2  12   1        1.99       11.28      8.37 o 
   3  12   1        2.55       26.87     10.35 o 
   4  12   1        2.01        7.53      8.87 o 
   5  12   1       25.62       47.35     15.81 o 
   6  12   1        0.14        4.46     11.61 o 
   7  12   1        8.31       -0.22     10.82 o 
   8  12   1        0.03       14.51     13.01 o 
  -7  13   1        6.74        5.30     14.28 o 
  -6  13   1       18.66       13.14     14.96 o 
  -5  13   1        7.82        5.51     12.92 o 
  -4  13   1        0.17       15.20      9.54 o 
  -3  13   1       14.61       16.18     14.91 o 
  -2  13   1       13.09       -9.77      9.99 o 
  -1  13   1       13.47       14.82     10.48 o 
   0  13   1       41.53       21.11     15.10 o 
   1  13   1       77.01       52.62     15.32 o 
   2  13   1       86.36      111.63     18.01 o 
   3  13   1        0.83        5.35     12.95 o 
   4  13   1        4.06        9.13      9.15 o 
   5  13   1       63.84       50.95     17.00 o 
   6  13   1        0.14       -2.62     16.58 o 
   7  13   1       15.19       31.90     14.85 o 
  -6  14   1        0.36      -12.29     12.29 o 
  -5  14   1        0.13       -7.51     14.78 o 
  -4  14   1       33.85       35.71     23.75 o 
  -3  14   1        0.04        0.42     13.93 o 
  -2  14   1       94.52       68.46     18.95 o 
  -1  14   1        0.21       25.26     11.74 o 
   0  14   1       29.27       46.97     17.29 o 
   1  14   1        7.14        7.10     10.36 o 
   2  14   1       64.34       35.19     13.80 o 
   3  14   1        4.30        4.19     13.45 o 
   4  14   1        0.44       -4.61     12.30 o 
   5  14   1        1.46       10.53     19.15 o 
   6  14   1       11.69        0.61     19.43 o 
  -5  15   1        0.13       18.75     20.23 o 
  -4  15   1       45.09       41.12     17.56 o 
  -3  15   1       25.76       36.18     18.04 o 
  -2  15   1        3.42       10.13     15.20 o 
  -1  15   1       79.99       58.09     19.43 o 
   0  15   1        5.32       -7.52     13.37 o 
   1  15   1        1.78       -0.41     14.75 o 
   2  15   1        4.69       -9.53     22.22 o 
   3  15   1        0.53       -6.01     12.58 o 
   4  15   1        7.35       -2.47     18.58 o 
   5  15   1       10.01       -5.68     19.32 o 
  -3  16   1        1.65        1.37     16.47 o 
  -2  16   1       13.08       13.20     19.06 o 
  -1  16   1       17.45       23.93     19.10 o 
   0  16   1        0.07       -0.13     15.07 o 
   1  16   1        1.39        5.61     16.96 o 
   2  16   1        1.71       15.27     17.36 o 
   3  16   1        0.05       13.73     15.39 o 
 -11   0   2        2.56        9.55     14.47 o 
 -10   0   2       95.22      100.13     49.67 o 
  -9   0   2       17.60       20.35     29.39 o 
  -8   0   2        7.09        2.24      8.43 o 
  -7   0   2       86.65       96.50     16.99 o 
  -6   0   2      177.92      179.59     11.42 o 
  -5   0   2       61.79       58.25      6.97 o 
  -4   0   2     7444.70     7115.84     86.96 o 
  -3   0   2        3.70        0.77      4.55 o 
  -2   0   2    90414.50    88998.70    886.95 o 
  -1   0   2      154.73       99.00      4.53 o 
   0   0   2     6261.13       -0.38      0.38 o 
   1   0   2       22.65       13.53      1.68 o 
   2   0   2   115859.20   110838.92   1036.31 o 
   3   0   2      777.00      793.55     13.56 o 
   4   0   2    13972.11    15185.75    267.97 o 
   5   0   2      214.71      216.21     12.72 o 
   6   0   2      117.67      113.98     21.06 o 
   7   0   2       11.11       18.57     23.98 o 
   8   0   2        9.19        9.09     11.82 o 
   9   0   2        4.24        0.27     23.92 o 
  10   0   2        5.71       14.30     14.38 o 
  11   0   2        4.29        5.94     16.54 o 
 -11   1   2       36.77       36.54     16.70 o 
 -10   1   2       41.63       55.88     18.00 o 
  -9   1   2       58.45       77.73     23.90 o 
  -8   1   2        9.20        1.01     10.11 o 
  -7   1   2      662.03      636.35     16.49 o 
  -6   1   2       18.64       18.14      5.13 o 
  -5   1   2       92.86      118.53      7.62 o 
  -4   1   2      639.94      652.01     11.70 o 
  -3   1   2     1295.99     1193.01     12.67 o 
  -2   1   2     4067.84     4035.58     29.27 o 
  -1   1   2     6821.37     6566.35     46.28 o 
   0   1   2        2.84        0.70      0.56 o 
   1   1   2    10993.18    11063.51     50.24 o 
   2   1   2      417.16      426.18     10.87 o 
   3   1   2    29415.77    30325.28    237.62 o 
   4   1   2      741.49      800.27     12.77 o 
   5   1   2     5359.38     5378.66     58.28 o 
   6   1   2       94.79      119.28      7.42 o 
   7   1   2       54.61       52.23     10.45 o 
   8   1   2        7.62       16.10      8.29 o 
   9   1   2        0.05       15.59     18.99 o 
  10   1   2        0.94       10.21     16.90 o 
  11   1   2       46.31       59.49     11.38 o 
 -11   2   2       19.20       14.15     16.95 o 
 -10   2   2        2.35        6.82      7.48 o 
  -9   2   2       12.41       18.07     12.24 o 
  -8   2   2        6.44       11.00     18.01 o 
  -7   2   2      168.10      172.18     17.00 o 
  -6   2   2        0.01        3.09      4.35 o 
  -5   2   2       84.61      120.49      8.52 o 
  -4   2   2      145.92      169.57      6.59 o 
  -3   2   2        2.99        5.79      2.75 o 
  -2   2   2    21735.59    21864.15    128.34 o 
  -1   2   2      457.48      444.21      7.43 o 
   0   2   2    14037.44    13364.48     72.05 o 
   1   2   2     2943.27     2952.52     19.42 o 
   2   2   2     7853.79     7836.89     51.78 o 
   3   2   2        0.65       -5.61      5.61 o 
   4   2   2     2863.89     3221.79     48.08 o 
   5   2   2       44.40       36.82      9.88 o 
   6   2   2      910.11      964.81     24.20 o 
   7   2   2        8.74        2.29      4.79 o 
   8   2   2      211.09      230.62     23.52 o 
   9   2   2        0.17        2.32      5.30 o 
  10   2   2        3.40       10.47      8.61 o 
  11   2   2       54.51       32.84     12.11 o 
 -11   3   2       12.60       33.63     15.86 o 
 -10   3   2       90.94      109.15     13.63 o 
  -9   3   2        0.44       -9.52      9.62 o 
  -8   3   2       50.83       58.22      9.26 o 
  -7   3   2      292.49      263.47     13.62 o 
  -6   3   2      163.09      142.66      8.17 o 
  -5   3   2       24.16       30.81      4.20 o 
  -4   3   2      102.34      101.05      5.21 o 
  -3   3   2      192.22      225.14      6.16 o 
  -2   3   2      407.09      425.32      9.32 o 
  -1   3   2     6647.98     6533.79     81.58 o 
   0   3   2     1732.95     1611.02     13.99 o 
   1   3   2      857.33      933.76     11.04 o 
   2   3   2      346.61      353.17      5.37 o 
   3   3   2      402.32      389.43      9.96 o 
   4   3   2      438.41      456.62     13.44 o 
   5   3   2      380.79      389.85     18.63 o 
   6   3   2       99.39      127.37     22.13 o 
   7   3   2      373.13      339.40     20.63 o 
   8   3   2       20.79        6.53      6.06 o 
   9   3   2        0.00       -6.75      6.75 o 
  10   3   2        8.16       20.98     12.40 o 
  11   3   2      183.45      188.40     29.89 o 
 -11   4   2       29.89       32.96     15.10 o 
 -10   4   2       30.38       21.76     12.22 o 
  -9   4   2       38.10       68.19     12.76 o 
  -8   4   2      128.41      129.41     11.01 o 
  -7   4   2        2.72       -3.25      6.44 o 
  -6   4   2      393.96      390.63     11.10 o 
  -5   4   2      425.77      424.76     15.22 o 
  -4   4   2      157.82      184.31      6.98 o 
  -3   4   2        5.59       -2.82      2.82 o 
  -2   4   2     1074.30     1110.64     15.20 o 
  -1   4   2      782.01      703.96     10.43 o 
   0   4   2      607.03      663.84     12.27 o 
   1   4   2      105.60      109.65      4.57 o 
   2   4   2     4480.33     4508.92     40.67 o 
   3   4   2      164.74      160.27      6.57 o 
   4   4   2      118.04      130.27      8.23 o 
   5   4   2     1652.38     1650.20     27.84 o 
   6   4   2      243.14      238.85     15.18 o 
   7   4   2      301.27      273.92     17.03 o 
   8   4   2       76.09       70.30     18.06 o 
   9   4   2       18.21       -3.29     14.52 o 
  10   4   2       49.14       83.79     19.33 o 
  11   4   2       77.89       79.82     25.00 o 
 -11   5   2        8.31       11.37     14.03 o 
 -10   5   2       73.34       58.90     21.83 o 
  -9   5   2        0.02        3.75      6.52 o 
  -8   5   2       19.49       22.42     12.08 o 
  -7   5   2      244.58      277.81     13.21 o 
  -6   5   2      516.31      505.61     20.11 o 
  -5   5   2      375.13      358.04     10.15 o 
  -4   5   2      383.01      411.49      8.11 o 
  -3   5   2     2518.65     2685.89     31.29 o 
  -2   5   2      772.40      764.79     15.58 o 
  -1   5   2       13.05       23.53      2.65 o 
   0   5   2      951.22      999.40     19.17 o 
   1   5   2      447.31      503.26      7.38 o 
   2   5   2       41.59       56.85      3.79 o 
   3   5   2      168.05      190.61      9.44 o 
   4   5   2       77.45       67.40      4.97 o 
   5   5   2        7.26        5.52      6.15 o 
   6   5   2       29.57       28.80     11.88 o 
   7   5   2     1046.65      961.61     28.99 o 
   8   5   2        3.60       -3.65      9.76 o 
   9   5   2       11.86       35.20     24.84 o 
  10   5   2        0.00      -12.26     13.44 o 
  11   5   2        1.48      -15.34     19.09 o 
 -10   6   2        0.12       25.85     33.26 o 
  -9   6   2       83.20       89.22     20.04 o 
  -8   6   2       56.82       56.20      8.52 o 
  -7   6   2        0.19       -0.30      8.81 o 
  -6   6   2       13.75       13.29      6.45 o 
  -5   6   2       33.94       40.21      4.57 o 
  -4   6   2     1394.97     1409.18     24.24 o 
  -3   6   2      221.81      242.87     11.09 o 
  -2   6   2     9500.70    10020.02     86.11 o 
  -1   6   2      218.87      232.74      6.39 o 
   0   6   2     3199.73     3345.09     34.73 o 
   1   6   2     1376.33     1485.42     16.48 o 
   2   6   2      702.67      758.30     11.62 o 
   3   6   2      666.20      648.38     14.26 o 
   4   6   2       63.88       51.06      4.94 o 
   5   6   2       18.79       10.36      3.76 o 
   6   6   2       82.62       87.55      8.04 o 
   7   6   2       12.67       10.96     12.12 o 
   8   6   2        7.83       39.80     16.99 o 
   9   6   2       91.74       99.08     20.30 o 
  10   6   2        0.20       21.13     13.43 o 
 -10   7   2       21.60       38.00     42.79 o 
  -9   7   2       42.75       60.13     26.58 o 
  -8   7   2       29.41       30.13      8.45 o 
  -7   7   2      159.69      155.70     13.16 o 
  -6   7   2      424.65      394.98     17.77 o 
  -5   7   2       10.74        7.29      6.33 o 
  -4   7   2        2.58       -0.52      5.58 o 
  -3   7   2      205.30      205.94     10.77 o 
  -2   7   2     1612.58     1640.06     21.27 o 
  -1   7   2     1272.14     1258.64     15.00 o 
   0   7   2     1645.85     1830.42     42.57 o 
   1   7   2     1355.90     1370.08     23.58 o 
   2   7   2      188.30      241.33     11.39 o 
   3   7   2       28.27       24.19     11.93 o 
   4   7   2      130.74      135.88      9.54 o 
   5   7   2        6.48       14.06      9.00 o 
   6   7   2      197.54      194.19     13.53 o 
   7   7   2      281.46      305.83     17.05 o 
   8   7   2        8.55       31.87     14.68 o 
   9   7   2       22.88       53.81     36.15 o 
  10   7   2        3.34       28.78     14.67 o 
 -10   8   2       27.28        9.32     21.62 o 
  -9   8   2       86.57      129.96     23.82 o 
  -8   8   2        7.55        4.30      7.48 o 
  -7   8   2       13.15       18.41      8.46 o 
  -6   8   2        0.48       -2.31      7.49 o 
  -5   8   2      320.40      327.70     16.36 o 
  -4   8   2     2064.74     2013.15     37.55 o 
  -3   8   2      301.84      298.68      9.46 o 
  -2   8   2      692.51      779.15     14.81 o 
  -1   8   2      695.41      628.66     12.48 o 
   0   8   2        8.70       23.40      4.65 o 
   1   8   2       80.49       89.42      6.64 o 
   2   8   2      403.69      441.54     11.90 o 
   3   8   2      856.30      834.06     22.72 o 
   4   8   2       87.28       77.78      9.28 o 
   5   8   2       66.88       81.93     10.03 o 
   6   8   2       39.75       47.28     10.40 o 
   7   8   2       85.82       84.09     11.22 o 
   8   8   2      217.08      245.02     27.97 o 
   9   8   2       43.74       68.21     27.05 o 
  10   8   2        0.84        5.38     18.86 o 
  -9   9   2       66.43       52.25     10.31 o 
  -8   9   2      386.42      361.84     20.10 o 
  -7   9   2       91.93       83.07     12.34 o 
  -6   9   2      211.89      216.52     16.89 o 
  -5   9   2       49.64       48.50     10.45 o 
  -4   9   2        0.21       -2.73     10.66 o 
  -3   9   2       53.21       74.58      9.28 o 
  -2   9   2        1.71        6.63      6.67 o 
  -1   9   2       94.82       99.16      9.67 o 
   0   9   2       10.93        4.74      5.79 o 
   1   9   2       64.94       93.58      8.00 o 
   2   9   2       52.67       68.65      9.57 o 
   3   9   2      115.22      139.38     11.19 o 
   4   9   2       45.12       41.87      8.44 o 
   5   9   2        1.30        8.73      8.66 o 
   6   9   2        0.14        9.51      8.69 o 
   7   9   2        5.97        1.65      9.10 o 
   8   9   2       66.75       62.57     10.77 o 
   9   9   2        7.73        3.54     14.50 o 
  -9  10   2       17.44       15.94     10.40 o 
  -8  10   2       14.57       13.29      9.66 o 
  -7  10   2        2.52        9.95      9.54 o 
  -6  10   2       50.32       56.76     11.92 o 
  -5  10   2       39.64       44.57      9.75 o 
  -4  10   2       84.70      123.80     12.50 o 
  -3  10   2      634.38      598.03     20.26 o 
  -2  10   2       27.17       39.60      7.66 o 
  -1  10   2     1410.85     1359.53     32.41 o 
   0  10   2      544.36      543.23     26.35 o 
   1  10   2        1.55        1.77      7.53 o 
   2  10   2       98.35      124.08     12.59 o 
   3  10   2       50.78       42.39      8.49 o 
   4  10   2       29.74       28.40      8.27 o 
   5  10   2       10.61       16.37     11.63 o 
   6  10   2        0.08       -8.52      8.52 o 
   7  10   2        0.78        3.50     10.58 o 
   8  10   2       38.71       39.43     10.78 o 
   9  10   2       16.62       61.11     35.80 o 
  -8  11   2       15.62        0.20     10.02 o 
  -7  11   2        0.01        1.36     13.30 o 
  -6  11   2       16.79       -0.28      9.48 o 
  -5  11   2       90.38       88.61     19.77 o 
  -4  11   2       14.36       22.68      8.69 o 
  -3  11   2        0.65       17.64      9.27 o 
  -2  11   2        2.10        2.56      9.20 o 
  -1  11   2       13.81       15.62      8.41 o 
   0  11   2      119.31      113.33     26.48 o 
   1  11   2        4.86       -6.17     12.19 o 
   2  11   2       18.77        6.26      7.79 o 
   3  11   2       38.17       15.81     21.55 o 
   4  11   2      125.64      126.20     16.09 o 
   5  11   2       13.27        3.68     12.34 o 
   6  11   2      191.66      215.70     18.68 o 
   7  11   2        7.07       10.26     10.05 o 
   8  11   2        2.52        5.04      9.48 o 
  -8  12   2        0.09       -3.91     13.22 o 
  -7  12   2       14.57       28.70     33.69 o 
  -6  12   2        0.22        2.28     11.10 o 
  -5  12   2       12.72       16.29     12.99 o 
  -4  12   2       16.50       26.78     13.73 o 
  -3  12   2       60.53       55.97     12.00 o 
  -2  12   2       54.77       33.41     11.66 o 
  -1  12   2      630.07      609.68     28.86 o 
   0  12   2       92.15       85.93     19.45 o 
   1  12   2      150.69      140.53     18.14 o 
   2  12   2       38.62       30.58      9.92 o 
   3  12   2      133.83      131.45     21.10 o 
   4  12   2        4.35        6.70      9.35 o 
   5  12   2      149.13      146.87     23.30 o 
   6  12   2        3.69       12.24     11.96 o 
   7  12   2        5.44       27.40     12.32 o 
   8  12   2        0.00       20.23     12.81 o 
  -7  13   2        1.12        4.37     13.26 o 
  -6  13   2        0.60       18.92     14.59 o 
  -5  13   2        6.60       -8.71     12.60 o 
  -4  13   2        0.22       22.57     12.98 o 
  -3  13   2       88.85      137.69     18.10 o 
  -2  13   2       69.59       98.22     20.48 o 
  -1  13   2       37.55       27.96     12.08 o 
   0  13   2      146.81      169.32     24.34 o 
   1  13   2       21.18       26.80     11.98 o 
   2  13   2       92.56      102.15     16.67 o 
   3  13   2       40.75       42.80     10.21 o 
   4  13   2       16.09        3.79     11.39 o 
   5  13   2        6.35       23.89     15.09 o 
   6  13   2        5.37       -3.69     12.65 o 
   7  13   2        0.34       25.99     15.76 o 
  -6  14   2       10.85       17.81     17.59 o 
  -5  14   2        9.87        5.88     14.57 o 
  -4  14   2        0.14        4.56     13.87 o 
  -3  14   2        5.47       -0.61     11.58 o 
  -2  14   2       11.98       35.23     17.23 o 
  -1  14   2       38.43       93.49     45.13 o 
   0  14   2       25.53       47.59     13.97 o 
   1  14   2        2.13       10.05      9.13 o 
   2  14   2       10.16        0.22     14.55 o 
   3  14   2        1.76       -7.72     12.08 o 
   4  14   2       45.66       38.36     13.99 o 
   5  14   2        0.80       -2.62     17.79 o 
   6  14   2        0.17       24.52     13.73 o 
  -5  15   2        1.89       -1.14     19.66 o 
  -4  15   2        9.28       18.42     16.02 o 
  -3  15   2        0.40       11.90     15.80 o 
  -2  15   2       43.16       65.14     20.62 o 
  -1  15   2       27.68       15.67     20.74 o 
   0  15   2        9.47       21.11     16.13 o 
   1  15   2        4.92        3.11     15.19 o 
   2  15   2       28.96       59.40     19.20 o 
   3  15   2       32.75       20.03     15.12 o 
   4  15   2       22.21       10.14     16.34 o 
   5  15   2       11.01        9.66     19.21 o 
  -3  16   2        1.93       11.18     17.65 o 
  -2  16   2       23.79       30.37     19.82 o 
  -1  16   2       41.91       41.09     21.14 o 
   0  16   2        0.16       -4.12     15.55 o 
   1  16   2       11.34       22.82     18.51 o 
   2  16   2        4.62       -2.96     14.98 o 
   3  16   2       11.77       17.30     16.36 o 
 -11   1   3       49.26      115.38     41.85 o 
 -10   1   3        5.25       46.24     26.15 o 
  -9   1   3        0.53       -6.16      6.16 o 
  -8   1   3       81.80       78.07      9.39 o 
  -7   1   3       39.47       19.10     10.06 o 
  -6   1   3     1217.84     1254.97     21.33 o 
  -5   1   3     1111.30     1109.66     15.65 o 
  -4   1   3     4066.91     3735.69     35.33 o 
  -3   1   3       16.47       12.97      3.31 o 
  -2   1   3      594.84      656.95      8.93 o 
  -1   1   3      324.63      321.27      4.59 o 
   0   1   3     1813.44     1560.04     21.33 o 
   1   1   3      948.01      897.66      7.04 o 
   2   1   3    26391.10    26405.86    262.50 o 
   3   1   3       20.49       13.25      8.35 o 
   4   1   3       75.76      111.62      6.29 o 
   5   1   3      104.54       61.18     14.07 o 
   6   1   3       66.91      103.75     10.23 o 
   7   1   3        9.03        8.66      7.63 o 
   8   1   3       33.92       40.91     16.16 o 
   9   1   3        1.62        7.08      8.63 o 
  10   1   3       51.67       56.43     11.90 o 
  11   1   3        0.31        9.95     16.99 o 
 -11   2   3       64.21      111.42     30.71 o 
 -10   2   3       10.09       34.23      8.70 o 
  -9   2   3        0.16        6.36     11.36 o 
  -8   2   3        0.35       -4.53      7.16 o 
  -7   2   3      451.60      438.23     16.57 o 
  -6   2   3      213.68      221.37      9.90 o 
  -5   2   3     3445.90     3161.62     33.52 o 
  -4   2   3       11.57       15.62      3.80 o 
  -3   2   3     4620.56     4679.84     46.09 o 
  -2   2   3       18.48        8.81      3.03 o 
  -1   2   3    49679.16    48009.21    305.49 o 
   0   2   3      494.10      445.32      6.14 o 
   1   2   3     7413.93     7686.78     39.08 o 
   2   2   3       83.45       88.13      2.98 o 
   3   2   3     2402.86     2528.80     28.98 o 
   4   2   3        1.40       -6.56      6.56 o 
   5   2   3      997.82     1066.83     28.39 o 
   6   2   3        0.46       30.29     21.95 o 
   7   2   3      411.18      399.91     18.41 o 
   8   2   3       59.44       66.92      9.27 o 
   9   2   3        7.13       -3.48      7.47 o 
  10   2   3       20.64       30.89      9.90 o 
  11   2   3        0.05       -0.39      9.82 o 
 -11   3   3      191.80      227.89     18.69 o 
 -10   3   3      108.12       94.83     12.39 o 
  -9   3   3       34.09       25.99      8.33 o 
  -8   3   3       19.03       27.49      9.20 o 
  -7   3   3      159.52      177.05     14.53 o 
  -6   3   3      325.99      318.10     10.88 o 
  -5   3   3       13.46       13.77      4.60 o 
  -4   3   3       92.32       93.13      5.35 o 
  -3   3   3     1977.54     2052.04     23.66 o 
  -2   3   3    11973.42    12565.38     80.03 o 
  -1   3   3        0.57       -1.36      2.33 o 
   0   3   3      170.13      153.65      4.29 o 
   1   3   3      503.76      469.28      7.41 o 
   2   3   3     1510.86     1668.34     15.99 o 
   3   3   3      341.65      311.22      9.31 o 
   4   3   3     2221.19     2269.99     31.85 o 
   5   3   3       72.75       98.21     13.32 o 
   6   3   3      197.58      196.23     18.62 o 
   7   3   3        0.46       19.81     22.32 o 
   8   3   3       16.88        6.30      6.30 o 
   9   3   3        4.49       11.63      9.55 o 
  10   3   3       27.92       25.58      8.94 o 
  11   3   3       10.59       51.94     24.32 o 
 -11   4   3        7.18       19.69     12.90 o 
 -10   4   3       13.01       41.19     20.22 o 
  -9   4   3      328.67      320.40     33.85 o 
  -8   4   3       15.34        5.95      9.06 o 
  -7   4   3      297.46      324.08     16.21 o 
  -6   4   3       16.07       18.64      5.10 o 
  -5   4   3      341.84      295.38      9.25 o 
  -4   4   3      148.48      163.79      6.09 o 
  -3   4   3     2123.51     2182.69     19.86 o 
  -2   4   3       84.48       98.28      5.27 o 
  -1   4   3     4380.96     4528.12     31.97 o 
   0   4   3       61.50       52.03      3.76 o 
   1   4   3        0.67        3.60      3.39 o 
   2   4   3      120.64      108.94      4.37 o 
   3   4   3      304.92      326.20      6.31 o 
   4   4   3        9.28        6.97      4.05 o 
   5   4   3     2377.13     2348.59     33.98 o 
   6   4   3       46.45       47.99      9.78 o 
   7   4   3        6.21        3.35      8.21 o 
   8   4   3        2.16        9.38     14.68 o 
   9   4   3       16.21        4.72     15.26 o 
  10   4   3        1.23       14.17     13.59 o 
  11   4   3        1.30       29.78     22.50 o 
 -11   5   3        5.90        0.09     13.67 o 
 -10   5   3       15.76       22.88      8.20 o 
  -9   5   3      308.98      297.34     32.54 o 
  -8   5   3       52.08       65.22     15.77 o 
  -7   5   3       38.90       35.54      8.60 o 
  -6   5   3       42.06       45.20      6.36 o 
  -5   5   3        0.00        1.20      4.07 o 
  -4   5   3      857.64      848.01     12.57 o 
  -3   5   3      178.06      194.01      8.76 o 
  -2   5   3       26.74       19.55      3.96 o 
  -1   5   3      404.27      358.79      8.37 o 
   0   5   3     1749.15     1790.23     27.04 o 
   1   5   3      760.58      800.00      9.96 o 
   2   5   3       28.91       36.69      3.36 o 
   3   5   3      225.94      239.26      7.20 o 
   4   5   3      478.06      469.54      9.62 o 
   5   5   3      185.85      185.29      6.54 o 
   6   5   3      500.28      496.39     19.78 o 
   7   5   3      235.97      283.63     20.70 o 
   8   5   3       43.70       50.25     15.23 o 
   9   5   3        2.79       21.34     33.86 o 
  10   5   3        5.72       -6.91     24.27 o 
  11   5   3        0.09       28.41     22.62 o 
 -10   6   3      104.93      105.73     17.41 o 
  -9   6   3      121.66      108.77     10.69 o 
  -8   6   3        8.48        0.34      6.78 o 
  -7   6   3       96.94       89.36     10.17 o 
  -6   6   3      187.93      184.90     14.07 o 
  -5   6   3        1.67       -2.15      4.01 o 
  -4   6   3       12.16       22.83      9.47 o 
  -3   6   3     1146.44     1214.80     20.61 o 
  -2   6   3     2129.73     2282.59     27.85 o 
  -1   6   3     3769.11     3896.43     34.53 o 
   0   6   3       20.36       11.19      4.13 o 
   1   6   3       29.88       32.95      4.12 o 
   2   6   3      177.19      222.59      6.68 o 
   3   6   3     1816.42     1888.51     25.16 o 
   4   6   3      591.26      601.00     11.89 o 
   5   6   3       51.12       64.92      5.25 o 
   6   6   3        3.33        7.53      4.25 o 
   7   6   3        4.27        7.46     10.82 o 
   8   6   3       19.75        9.95     12.06 o 
   9   6   3        6.97        2.05     15.85 o 
  10   6   3       40.74       64.94     21.56 o 
 -10   7   3       13.86        8.47     15.04 o 
  -9   7   3        0.66        5.67     19.08 o 
  -8   7   3        2.77       -5.23      6.89 o 
  -7   7   3       59.97       82.63     11.21 o 
  -6   7   3      129.95      131.07     11.79 o 
  -5   7   3      516.59      459.05     15.36 o 
  -4   7   3        1.13        7.78      6.02 o 
  -3   7   3      171.56      177.82     10.39 o 
  -2   7   3      616.77      689.73     13.86 o 
  -1   7   3        4.53        0.84      3.05 o 
   0   7   3      717.99      871.98     16.79 o 
   1   7   3      414.66      485.62     19.96 o 
   2   7   3      105.30      129.92      6.49 o 
   3   7   3       57.57       74.73      5.99 o 
   4   7   3       49.74       49.84      5.25 o 
   5   7   3       22.82       20.99      5.11 o 
   6   7   3      752.28      745.83     22.07 o 
   7   7   3        1.63       10.09     11.45 o 
   8   7   3      351.67      345.41     30.11 o 
   9   7   3        0.03       74.99     80.74 o 
  10   7   3       12.58       35.97     17.03 o 
 -10   8   3       25.00       16.14     16.33 o 
  -9   8   3        0.93        2.23      8.17 o 
  -8   8   3       20.92       31.73      9.10 o 
  -7   8   3      366.91      322.81     18.54 o 
  -6   8   3      148.34      172.13     14.57 o 
  -5   8   3      203.85      196.55     18.34 o 
  -4   8   3      486.28      476.80     18.95 o 
  -3   8   3        5.18        7.07      4.10 o 
  -2   8   3      216.63      213.82      9.39 o 
  -1   8   3      895.11      827.55     17.51 o 
   0   8   3       98.15      108.99      9.07 o 
   1   8   3       66.46       76.33      6.01 o 
   2   8   3       44.23       53.69      7.72 o 
   3   8   3       37.78       39.29      9.76 o 
   4   8   3      209.09      248.07     14.35 o 
   5   8   3        3.15        5.64      7.15 o 
   6   8   3       56.45       71.59     11.53 o 
   7   8   3       45.46       33.82     11.96 o 
   8   8   3      120.64       96.64     20.36 o 
   9   8   3       80.20       57.39     19.98 o 
  10   8   3       57.80       31.60     29.44 o 
  -9   9   3        1.20       22.35      8.92 o 
  -8   9   3       30.36       19.75      9.57 o 
  -7   9   3       25.74       27.19      9.80 o 
  -6   9   3        6.15        1.66      8.63 o 
  -5   9   3      634.65      596.54     32.25 o 
  -4   9   3       38.78       47.37      8.84 o 
  -3   9   3       70.78       79.03      9.49 o 
  -2   9   3        1.96        0.98      4.00 o 
  -1   9   3      136.96      164.83     10.32 o 
   0   9   3      242.21      247.60     12.09 o 
   1   9   3      125.91      119.61      8.42 o 
   2   9   3      147.83      167.08     17.41 o 
   3   9   3      277.20      287.11     18.93 o 
   4   9   3      509.96      508.02     18.46 o 
   5   9   3     1230.93     1236.64     32.88 o 
   6   9   3        7.29        2.56      8.32 o 
   7   9   3       60.58       58.11     10.95 o 
   8   9   3      180.06      172.28     14.21 o 
   9   9   3        4.34       11.73     16.12 o 
  -9  10   3       70.57       70.32     26.30 o 
  -8  10   3        7.41        1.55      9.40 o 
  -7  10   3       42.23       38.77     11.68 o 
  -6  10   3       60.93       46.37     13.22 o 
  -5  10   3       10.16        4.04     11.27 o 
  -4  10   3      722.87      702.32     22.49 o 
  -3  10   3       28.37       45.14      9.26 o 
  -2  10   3        0.19       -6.39      6.39 o 
  -1  10   3      173.07      184.42      9.50 o 
   0  10   3       14.24       13.40     11.25 o 
   1  10   3       28.76        0.38      9.68 o 
   2  10   3        8.14       -7.01     10.27 o 
   3  10   3        0.42        1.73     10.43 o 
   4  10   3       16.36       -6.28      6.28 o 
   5  10   3       13.64       24.19      9.03 o 
   6  10   3       42.39       64.11     26.55 o 
   7  10   3       54.75       47.66     11.81 o 
   8  10   3        1.71       -4.90      8.99 o 
   9  10   3       29.32       63.66     27.11 o 
  -8  11   3       17.04       13.42     10.95 o 
  -7  11   3        8.33       15.80     10.14 o 
  -6  11   3        9.73        3.08      9.50 o 
  -5  11   3       43.99       35.30     16.02 o 
  -4  11   3       17.78       10.46      8.42 o 
  -3  11   3      696.99      657.30     24.97 o 
  -2  11   3      208.16      193.22     19.52 o 
  -1  11   3      320.88      330.99     18.52 o 
   0  11   3       35.69       42.82     14.20 o 
   1  11   3      518.69      529.00     25.31 o 
   2  11   3        0.88       -6.36      6.36 o 
   3  11   3      630.88      638.96     24.81 o 
   4  11   3        9.09        0.38      7.16 o 
   5  11   3        9.24       11.63     13.75 o 
   6  11   3        1.00        9.57     11.15 o 
   7  11   3        3.23       -0.74      9.89 o 
   8  11   3        3.11       11.35     10.12 o 
  -8  12   3        6.49       -2.89     14.49 o 
  -7  12   3        2.69       -2.93     10.85 o 
  -6  12   3        8.10       20.35     12.29 o 
  -5  12   3        7.10      -11.91     18.18 o 
  -4  12   3       13.27       15.50      8.64 o 
  -3  12   3        0.66       11.57     10.12 o 
  -2  12   3      105.33      141.00     35.96 o 
  -1  12   3        2.14       -5.45      9.11 o 
   0  12   3      780.67      719.22     42.34 o 
   1  12   3        9.15        7.49      8.70 o 
   2  12   3        2.16        1.37      7.73 o 
   3  12   3       16.96       18.92      9.49 o 
   4  12   3        1.86       29.09     12.17 o 
   5  12   3        3.94       13.13     13.92 o 
   6  12   3        3.31       -9.80     10.54 o 
   7  12   3        9.30       10.07     12.20 o 
   8  12   3       58.77       48.29     15.30 o 
  -7  13   3        8.63        0.03     16.25 o 
  -6  13   3        0.69       -6.23     14.32 o 
  -5  13   3        1.77       -8.25     11.65 o 
  -4  13   3        8.20       25.85     12.27 o 
  -3  13   3       64.66       62.84     15.23 o 
  -2  13   3       73.07       49.41     25.70 o 
  -1  13   3        0.02      -11.45     11.45 o 
   0  13   3      165.90      150.44     28.98 o 
   1  13   3      103.26      126.13     18.66 o 
   2  13   3       14.41       22.18     12.70 o 
   3  13   3       90.61      101.03     21.77 o 
   4  13   3        4.44       11.25     11.41 o 
   5  13   3        8.27        2.70     13.66 o 
   6  13   3        9.39        5.99     12.24 o 
   7  13   3        1.14      -11.07     12.84 o 
  -6  14   3       40.39       35.14     31.14 o 
  -5  14   3        5.38        0.73     15.06 o 
  -4  14   3       12.75       27.03     15.57 o 
  -3  14   3        0.02       25.66     15.97 o 
  -2  14   3       18.17       44.21     15.34 o 
  -1  14   3       70.14       71.38     22.42 o 
   0  14   3        2.50       15.81     11.68 o 
   1  14   3       12.21       -0.72      8.26 o 
   2  14   3       86.18       97.34     21.51 o 
   3  14   3       10.92       23.15     14.34 o 
   4  14   3        0.04        5.96     10.99 o 
   5  14   3       10.40       -9.15     14.56 o 
   6  14   3        4.05        8.82     12.93 o 
  -5  15   3       14.15       21.37     22.28 o 
  -4  15   3        0.02       -5.98     15.03 o 
  -3  15   3       32.48       18.65     16.89 o 
  -2  15   3        4.91       -1.23     14.83 o 
  -1  15   3       63.92       70.86     21.20 o 
   0  15   3        6.00        9.84     15.44 o 
   1  15   3        0.96       11.82     15.67 o 
   2  15   3        0.43        9.43     15.04 o 
   3  15   3       35.94       44.32     17.48 o 
   4  15   3        0.09        4.36     13.45 o 
   5  15   3        0.27      -14.32     17.50 o 
  -3  16   3        3.05        5.04     17.78 o 
  -2  16   3       49.42       58.54     22.45 o 
  -1  16   3       11.10        1.40     17.42 o 
   0  16   3        1.46        6.09     15.82 o 
   1  16   3       43.87       62.01     28.76 o 
   2  16   3       65.28       63.52     21.61 o 
   3  16   3        1.76        8.22     17.50 o 
 -11   0   4      177.15      245.62     59.78 o 
 -10   0   4       18.31        0.09     12.08 o 
  -9   0   4       18.21        8.82     11.77 o 
  -8   0   4       25.03       21.07     11.47 o 
  -7   0   4        0.95       -4.62      6.00 o 
  -6   0   4      732.09      653.04     19.88 o 
  -5   0   4      301.74      277.66     12.41 o 
  -4   0   4        0.08       -3.93      3.93 o 
  -3   0   4     4713.31     4557.10     59.58 o 
  -2   0   4    26270.28    25480.58    239.40 o 
  -1   0   4       51.74       35.00      2.63 o 
   0   0   4    22345.44    21840.49    394.47 o 
   1   0   4      108.16       88.54      4.01 o 
   2   0   4     3334.48     3439.45     40.26 o 
   3   0   4       73.84       90.58      5.72 o 
   4   0   4    16944.76    18425.78    416.68 o 
   5   0   4       12.93       14.67      5.59 o 
   6   0   4      399.03      415.69     17.02 o 
   7   0   4        4.10       27.23     15.74 o 
   8   0   4      184.60      223.61     21.37 o 
   9   0   4        3.51        2.27     12.05 o 
  10   0   4       79.52       95.13     20.91 o 
  11   0   4        9.46       -6.71     15.91 o 
 -11   1   4      174.08      235.23     19.79 o 
 -10   1   4       53.15       62.53     11.79 o 
  -9   1   4      120.11      123.53     13.13 o 
  -8   1   4       19.76       22.23      7.35 o 
  -7   1   4        7.74       19.42      7.17 o 
  -6   1   4      484.48      466.45     13.57 o 
  -5   1   4      453.93      501.27     14.12 o 
  -4   1   4       34.80       34.64      4.59 o 
  -3   1   4    17188.16    16492.79    107.11 o 
  -2   1   4      417.17      416.84      7.11 o 
  -1   1   4     4054.29     3869.87     25.04 o 
   0   1   4        2.21        0.74      1.23 o 
   1   1   4     4771.52     4563.54     24.69 o 
   2   1   4     1227.14     1177.81     10.84 o 
   3   1   4      661.72      704.32     11.47 o 
   4   1   4        1.53        2.34      3.31 o 
   5   1   4     5128.11     5129.83     90.75 o 
   6   1   4       22.00       31.61      5.94 o 
   7   1   4       18.16       19.45      6.69 o 
   8   1   4        1.45        6.19      7.72 o 
   9   1   4       19.16       27.61      9.61 o 
  10   1   4        6.48       20.45     10.40 o 
  11   1   4       37.19       28.92      9.44 o 
 -11   2   4      184.63      196.64     48.44 o 
 -10   2   4      146.53      167.92     14.96 o 
  -9   2   4      118.51      152.59     12.41 o 
  -8   2   4        2.80       10.72      9.65 o 
  -7   2   4        0.08       -1.68      6.21 o 
  -6   2   4      894.49      826.72     17.26 o 
  -5   2   4      122.24      128.99     10.14 o 
  -4   2   4     6206.71     6352.17     48.11 o 
  -3   2   4      490.58      565.69      9.22 o 
  -2   2   4     2283.51     2265.72     22.70 o 
  -1   2   4      864.42      776.89      8.45 o 
   0   2   4      235.67      269.81      4.76 o 
   1   2   4     1270.13     1210.03     11.23 o 
   2   2   4     2740.63     2753.98     23.88 o 
   3   2   4      185.94      201.87      7.07 o 
   4   2   4     1217.20     1356.08     36.05 o 
   5   2   4       11.99       -0.43      6.15 o 
   6   2   4       57.23       75.01      5.93 o 
   7   2   4        0.04        1.93      8.43 o 
   8   2   4      112.07      132.40     11.77 o 
   9   2   4        6.02        4.92      7.78 o 
  10   2   4        5.66       16.41      9.57 o 
  11   2   4        0.58        8.59     15.34 o 
 -11   3   4       93.59      126.97     25.96 o 
 -10   3   4      126.20      128.97     12.52 o 
  -9   3   4       40.72       63.23      9.18 o 
  -8   3   4        5.16       23.03     11.31 o 
  -7   3   4      496.01      545.54     23.17 o 
  -6   3   4       19.04       27.51      6.15 o 
  -5   3   4     1191.54     1245.17     17.96 o 
  -4   3   4      184.07      205.45      7.38 o 
  -3   3   4     9605.41     9672.78     65.87 o 
  -2   3   4      380.30      407.46      7.98 o 
  -1   3   4      421.36      382.02      6.36 o 
   0   3   4      133.90      125.84      4.41 o 
   1   3   4    15910.69    15641.72    118.71 o 
   2   3   4       43.75       35.48      2.66 o 
   3   3   4     1896.77     1966.23     16.59 o 
   4   3   4       35.23       32.85      5.49 o 
   5   3   4       29.98       33.76      8.12 o 
   6   3   4        0.68        6.60     12.24 o 
   7   3   4        1.26        7.50      7.82 o 
   8   3   4       36.33       42.73      7.05 o 
   9   3   4       23.88       14.87      6.78 o 
  10   3   4        1.85       -0.93     18.62 o 
  11   3   4       14.83       24.89     20.23 o 
 -11   4   4        0.13       12.43     10.22 o 
 -10   4   4      199.03      222.46     27.80 o 
  -9   4   4       55.54       59.88     12.89 o 
  -8   4   4       18.50       21.55      7.77 o 
  -7   4   4      305.09      307.72     16.62 o 
  -6   4   4      312.21      387.06     15.35 o 
  -5   4   4     1280.17     1241.63     18.56 o 
  -4   4   4     1663.62     1763.95     18.39 o 
  -3   4   4      436.45      470.91      9.45 o 
  -2   4   4     4544.15     4569.03     39.85 o 
  -1   4   4     2802.64     2898.49     25.68 o 
   0   4   4     3132.31     3254.39     25.34 o 
   1   4   4      145.28      152.53      5.26 o 
   2   4   4     1656.71     1694.77     15.95 o 
   3   4   4       73.74       62.71      3.79 o 
   4   4   4        0.05        4.64      2.41 o 
   5   4   4      339.68      342.13     14.75 o 
   6   4   4      412.76      384.60     17.78 o 
   7   4   4      133.11      124.12     13.76 o 
   8   4   4       48.61       73.78     14.75 o 
   9   4   4        6.71       13.53     12.19 o 
  10   4   4        0.00       19.91     15.23 o 
  11   4   4       34.57       60.35     26.14 o 
 -11   5   4        2.56       26.53     30.10 o 
 -10   5   4      166.02      205.42     14.68 o 
  -9   5   4        1.55       26.05     12.64 o 
  -8   5   4       52.94       52.16     14.48 o 
  -7   5   4      217.85      229.48     13.81 o 
  -6   5   4      276.29      305.32     14.18 o 
  -5   5   4      115.57      130.11     12.83 o 
  -4   5   4      899.45      983.49     14.00 o 
  -3   5   4      582.88      584.00     13.65 o 
  -2   5   4        0.10       -2.11      3.31 o 
  -1   5   4        2.43        5.27      3.00 o 
   0   5   4     1008.30     1020.20     13.37 o 
   1   5   4      313.98      332.72      7.96 o 
   2   5   4       37.90       32.62      4.40 o 
   3   5   4     2909.83     3057.19     27.84 o 
   4   5   4      140.90      133.37      5.99 o 
   5   5   4      404.70      369.51      8.54 o 
   6   5   4        2.58        3.52      7.62 o 
   7   5   4        2.23        7.92     14.28 o 
   8   5   4        4.65        3.68     10.36 o 
   9   5   4       54.10       35.54     14.86 o 
  10   5   4       17.32       17.60     32.68 o 
  11   5   4       71.83       68.08     26.25 o 
 -10   6   4       25.43       49.60     17.38 o 
  -9   6   4       37.40       39.98     10.54 o 
  -8   6   4        7.48       17.43      8.18 o 
  -7   6   4        5.92       -3.41      6.26 o 
  -6   6   4      354.87      354.87     15.76 o 
  -5   6   4      291.57      262.03     11.77 o 
  -4   6   4      969.09     1049.36     19.15 o 
  -3   6   4      436.05      432.35     12.02 o 
  -2   6   4      994.13     1011.39     17.51 o 
  -1   6   4     2408.82     2490.29     26.31 o 
   0   6   4     2734.63     2861.57     32.45 o 
   1   6   4      510.57      525.03     11.88 o 
   2   6   4       41.85       54.81      5.10 o 
   3   6   4       27.62       34.89      4.54 o 
   4   6   4      341.78      367.63      9.65 o 
   5   6   4       16.38       23.50      7.50 o 
   6   6   4      240.39      230.22      8.66 o 
   7   6   4        0.51        9.21     11.03 o 
   8   6   4       47.91       48.76     15.35 o 
   9   6   4      124.62      149.47     24.73 o 
  10   6   4       54.12       37.85     26.77 o 
 -10   7   4       22.22       17.38     20.49 o 
  -9   7   4       92.37      102.47     12.21 o 
  -8   7   4       59.55       60.16     11.38 o 
  -7   7   4       48.62       47.35      9.41 o 
  -6   7   4      478.11      443.20     17.96 o 
  -5   7   4      292.35      302.97     13.23 o 
  -4   7   4      363.86      379.17     14.61 o 
  -3   7   4       16.31        8.17      6.74 o 
  -2   7   4      654.68      770.62     16.61 o 
  -1   7   4      866.23      819.83     14.93 o 
   0   7   4      658.70      767.89     14.74 o 
   1   7   4     4289.05     4393.92     41.11 o 
   2   7   4     1948.19     2070.08     25.39 o 
   3   7   4      144.12      174.75      8.44 o 
   4   7   4       61.32       79.28      5.92 o 
   5   7   4        6.09        8.23      5.29 o 
   6   7   4      501.34      522.31     18.69 o 
   7   7   4      559.77      538.33     31.89 o 
   8   7   4       13.28       24.47     14.97 o 
   9   7   4       32.15       31.94     25.80 o 
  10   7   4        2.47       36.03     25.57 o 
 -10   8   4        0.40       27.80     15.52 o 
  -9   8   4      114.62      124.40     13.27 o 
  -8   8   4        0.75        4.68      8.61 o 
  -7   8   4      188.64      195.94     15.83 o 
  -6   8   4       91.72       86.08     12.43 o 
  -5   8   4       97.50      110.52     11.88 o 
  -4   8   4      169.40      179.78     13.74 o 
  -3   8   4       52.43       67.83      6.75 o 
  -2   8   4      154.61      176.74      7.49 o 
  -1   8   4       42.71       35.76      4.72 o 
   0   8   4       26.92       27.71      6.45 o 
   1   8   4      586.80      533.27     19.84 o 
   2   8   4        6.48       20.11      7.50 o 
   3   8   4      109.48      124.27      8.22 o 
   4   8   4       23.52       10.47      6.18 o 
   5   8   4       53.38       74.16     13.49 o 
   6   8   4        1.55       -1.09      7.45 o 
   7   8   4      337.80      324.82     19.42 o 
   8   8   4       45.40       63.76     18.14 o 
   9   8   4       18.47       -2.03     36.82 o 
  10   8   4       25.77       -2.27     23.53 o 
  -9   9   4       16.77       25.66      9.25 o 
  -8   9   4       13.65        5.00      9.44 o 
  -7   9   4       66.31       86.43     13.20 o 
  -6   9   4      466.66      436.93     21.55 o 
  -5   9   4       11.91        2.74     18.06 o 
  -4   9   4      451.39      398.01     18.40 o 
  -3   9   4      383.63      401.78     12.19 o 
  -2   9   4      400.00      365.06     11.60 o 
  -1   9   4      104.25      107.83      8.34 o 
   0   9   4       43.97       43.53      5.93 o 
   1   9   4      107.46       95.65      8.90 o 
   2   9   4       21.97       33.15      8.16 o 
   3   9   4       37.14       37.04      8.54 o 
   4   9   4      273.70      260.92     29.27 o 
   5   9   4      140.89      152.71     14.80 o 
   6   9   4       17.36       25.32      9.63 o 
   7   9   4       10.44        5.15     10.83 o 
   8   9   4       81.67       94.59     11.95 o 
   9   9   4       53.66       63.02     21.78 o 
  -9  10   4        2.09       15.24      9.81 o 
  -8  10   4        0.00       12.18      9.80 o 
  -7  10   4      162.17      166.85     24.02 o 
  -6  10   4       12.75        8.30      9.66 o 
  -5  10   4       53.17       55.69     10.66 o 
  -4  10   4      167.38      185.79     14.08 o 
  -3  10   4       29.18       25.00      8.01 o 
  -2  10   4       56.05       69.77     10.33 o 
  -1  10   4       10.94       22.02      6.00 o 
   0  10   4       28.89       34.09     17.06 o 
   1  10   4      105.11      129.46     21.33 o 
   2  10   4      140.92      124.58     12.99 o 
   3  10   4      272.85      306.00     17.99 o 
   4  10   4        0.09        5.78      8.60 o 
   5  10   4      170.99      163.78     19.11 o 
   6  10   4       36.05       18.61     10.68 o 
   7  10   4        1.45        1.09      9.43 o 
   8  10   4        6.71       16.46      9.92 o 
   9  10   4       11.39       44.01     30.18 o 
  -8  11   4        1.43        7.62     10.59 o 
  -7  11   4       29.07       24.02     11.35 o 
  -6  11   4        3.80       -0.27      9.88 o 
  -5  11   4       16.66       25.33     14.09 o 
  -4  11   4      177.34      177.01     14.30 o 
  -3  11   4       46.50       50.50     10.41 o 
  -2  11   4     1294.38     1255.80     33.56 o 
  -1  11   4       30.26       26.92      8.38 o 
   0  11   4       73.05       53.42     15.45 o 
   1  11   4      218.54      233.70     16.69 o 
   2  11   4      272.50      268.56     18.02 o 
   3  11   4        2.63       -7.08      7.08 o 
   4  11   4        5.81        3.19      7.90 o 
   5  11   4       45.75       36.29     15.09 o 
   6  11   4        1.26       -1.05      9.75 o 
   7  11   4       15.30       19.13     11.59 o 
   8  11   4        0.01        1.45      9.69 o 
  -8  12   4        3.50        0.14     12.09 o 
  -7  12   4        8.29       10.60     14.67 o 
  -6  12   4        9.36       -9.82     11.41 o 
  -5  12   4       89.30       78.89     24.22 o 
  -4  12   4        0.18        1.52      8.33 o 
  -3  12   4       22.00       29.78     11.76 o 
  -2  12   4       56.99       32.45     10.16 o 
  -1  12   4       12.98       11.40     17.50 o 
   0  12   4       62.44       53.33     16.74 o 
   1  12   4      190.60      224.49     20.91 o 
   2  12   4       36.77       34.82      9.98 o 
   3  12   4       46.69       44.38     12.06 o 
   4  12   4       43.62       23.30     10.17 o 
   5  12   4      162.35      152.38     22.03 o 
   6  12   4        2.89       -0.59     10.78 o 
   7  12   4        1.79      -10.07     10.10 o 
   8  12   4        0.05        8.52     13.48 o 
  -7  13   4        0.03       -8.89     11.46 o 
  -6  13   4        0.05        4.86     12.07 o 
  -5  13   4        3.64      -15.29     15.29 o 
  -4  13   4        5.39        2.03      8.42 o 
  -3  13   4       14.55       14.53     11.15 o 
  -2  13   4      170.41      121.32     18.65 o 
  -1  13   4       92.15       95.26     16.71 o 
   0  13   4        0.09       -0.52     12.86 o 
   1  13   4      146.68      135.02     18.76 o 
   2  13   4      193.04      204.15     31.27 o 
   3  13   4      124.84      131.52     25.50 o 
   4  13   4        0.56        7.09     11.46 o 
   5  13   4       18.42        9.92     13.82 o 
   6  13   4        6.75       -0.96     11.59 o 
   7  13   4        7.93      -11.47     11.90 o 
  -6  14   4       53.60       55.32     17.18 o 
  -5  14   4        0.05       -2.82     15.17 o 
  -4  14   4        5.13       12.43     14.42 o 
  -3  14   4        0.56       15.07     13.94 o 
  -2  14   4        9.09       -8.41     10.04 o 
  -1  14   4        0.07      -10.50     10.50 o 
   0  14   4       10.00       -1.30     11.18 o 
   1  14   4       71.03       93.88     32.39 o 
   2  14   4       70.52       79.13     20.18 o 
   3  14   4       56.55       68.47     19.39 o 
   4  14   4        8.87        6.82     11.97 o 
   5  14   4        2.28       16.10     16.40 o 
   6  14   4       25.10       23.15     18.68 o 
  -5  15   4        2.86       -0.45     19.32 o 
  -4  15   4       14.04        1.80     15.66 o 
  -3  15   4        0.78        7.46     16.14 o 
  -2  15   4        6.91        0.12     14.63 o 
  -1  15   4       35.51       29.61     17.33 o 
   0  15   4        1.05       -1.67     14.84 o 
   1  15   4       20.10       30.86     17.48 o 
   2  15   4       15.28       34.43     19.44 o 
   3  15   4      130.26      166.36     42.62 o 
   4  15   4        4.40       10.89     15.31 o 
   5  15   4       21.76        9.43     22.28 o 
  -3  16   4        0.00        0.17     18.59 o 
  -2  16   4       27.78        8.21     17.48 o 
  -1  16   4        8.09        2.73     19.44 o 
   0  16   4       23.74       13.84     16.56 o 
   1  16   4       89.22      100.08     25.30 o 
   2  16   4        0.02       -8.79     15.04 o 
   3  16   4        8.39       23.83     16.60 o 
 -11   1   5        7.14       54.21     23.71 o 
 -10   1   5       36.01       38.06     11.33 o 
  -9   1   5      145.17      160.74     19.41 o 
  -8   1   5       61.19       72.43     10.93 o 
  -7   1   5       84.01       75.87     10.62 o 
  -6   1   5       16.28       14.83      4.68 o 
  -5   1   5      273.14      259.58      8.84 o 
  -4   1   5      735.33      743.12     14.08 o 
  -3   1   5       66.45       90.48      5.12 o 
  -2   1   5     5473.29     5424.50     38.61 o 
  -1   1   5      179.72      151.19      3.70 o 
   0   1   5     8699.48     8689.79     50.31 o 
   1   1   5      598.51      579.52      5.94 o 
   2   1   5    31583.04    31743.31    207.59 o 
   3   1   5      301.59      333.29      7.39 o 
   4   1   5     5710.76     5563.27     81.48 o 
   5   1   5       71.32       59.08     10.16 o 
   6   1   5      559.01      569.10     21.92 o 
   7   1   5        1.29       -2.42      9.50 o 
   8   1   5        0.80       -1.92      7.33 o 
   9   1   5        1.03       -2.37      8.13 o 
  10   1   5        5.08       17.43     10.39 o 
  11   1   5        9.01        3.13      9.87 o 
 -11   2   5       32.43       44.68     13.85 o 
 -10   2   5      130.33      187.22     40.98 o 
  -9   2   5      223.88      237.87     17.36 o 
  -8   2   5      364.04      377.49     25.46 o 
  -7   2   5      241.00      193.02     11.86 o 
  -6   2   5       35.53       55.46      6.14 o 
  -5   2   5      625.92      531.10     13.26 o 
  -4   2   5        0.14        4.77      3.86 o 
  -3   2   5      860.38      776.86     12.94 o 
  -2   2   5      884.99      843.34     10.57 o 
  -1   2   5     1208.87     1223.66     11.24 o 
   0   2   5       18.57       21.92      2.10 o 
   1   2   5    13034.43    13088.19     64.56 o 
   2   2   5      137.20      124.68      3.86 o 
   3   2   5     1034.70     1094.69     11.33 o 
   4   2   5        3.38        0.06      2.53 o 
   5   2   5      311.11      339.91     18.10 o 
   6   2   5       27.45       31.96      7.15 o 
   7   2   5      492.57      367.68     15.11 o 
   8   2   5        1.30        7.58      6.83 o 
   9   2   5        5.85       11.18     13.12 o 
  10   2   5        7.02        5.47     17.06 o 
  11   2   5       20.41       37.06     11.54 o 
 -11   3   5       51.50       45.18     13.00 o 
 -10   3   5       69.62       90.04     11.97 o 
  -9   3   5      307.92      325.30     26.53 o 
  -8   3   5      117.10      150.23     13.20 o 
  -7   3   5      705.90      719.91     19.59 o 
  -6   3   5     1118.19     1176.41     21.13 o 
  -5   3   5      887.21      907.66     15.73 o 
  -4   3   5      137.55      143.45      6.80 o 
  -3   3   5      430.91      459.88      9.41 o 
  -2   3   5     2105.36     2344.38     19.78 o 
  -1   3   5      118.34      143.90      4.08 o 
   0   3   5      447.89      434.33      7.47 o 
   1   3   5       85.31       97.12      4.28 o 
   2   3   5     3607.62     3569.24     23.31 o 
   3   3   5        2.24        6.18      2.64 o 
   4   3   5      604.75      605.55     15.00 o 
   5   3   5      126.61      141.32     11.48 o 
   6   3   5      801.82      754.58     23.98 o 
   7   3   5       15.22       33.53     13.21 o 
   8   3   5       25.54       46.45      7.11 o 
   9   3   5        3.07        5.37      7.52 o 
  10   3   5      145.04      163.27     26.26 o 
  11   3   5        1.05       -5.46     18.98 o 
 -11   4   5       28.76       48.72     20.15 o 
 -10   4   5      112.26      136.17     12.72 o 
  -9   4   5        4.46        6.81      6.99 o 
  -8   4   5      158.76      170.37     17.06 o 
  -7   4   5      525.34      516.31     18.72 o 
  -6   4   5      319.96      330.01     12.02 o 
  -5   4   5     1782.97     1769.93     23.26 o 
  -4   4   5     1247.45     1278.47     15.73 o 
  -3   4   5      159.66      169.84      6.58 o 
  -2   4   5     1635.69     1646.33     20.69 o 
  -1   4   5     5359.16     5380.93     35.50 o 
   0   4   5      512.87      494.12      9.44 o 
   1   4   5      594.38      606.51     10.77 o 
   2   4   5      706.16      722.16     11.56 o 
   3   4   5     1558.19     1442.01     15.09 o 
   4   4   5        1.97        1.69      3.67 o 
   5   4   5      504.73      550.62     16.05 o 
   6   4   5        8.07       17.77     10.07 o 
   7   4   5      485.00      453.97     20.79 o 
   8   4   5       18.79        2.14     10.95 o 
   9   4   5       13.37       29.69     14.66 o 
  10   4   5       16.05       40.89     32.05 o 
  11   4   5        3.33       15.00     21.48 o 
 -11   5   5      172.85      160.95     25.88 o 
 -10   5   5        1.75       24.32     16.58 o 
  -9   5   5      105.28      110.86     17.78 o 
  -8   5   5        0.21        3.36      7.55 o 
  -7   5   5        6.30       13.32      7.99 o 
  -6   5   5     1024.71      947.59     23.54 o 
  -5   5   5     1111.81     1139.36     19.07 o 
  -4   5   5       47.96       52.44      4.77 o 
  -3   5   5       10.36       11.86      4.33 o 
  -2   5   5      140.33      166.08     11.83 o 
  -1   5   5       59.12       85.56      5.13 o 
   0   5   5        3.91        6.28      2.58 o 
   1   5   5       24.03       22.91      3.37 o 
   2   5   5       94.50       63.65      4.98 o 
   3   5   5       63.82       75.88      4.53 o 
   4   5   5      145.76      145.52      5.65 o 
   5   5   5        4.18        7.54      4.37 o 
   6   5   5      140.17      168.06     14.18 o 
   7   5   5      107.21      100.63     13.28 o 
   8   5   5        8.92       44.74     27.88 o 
   9   5   5        0.48       -1.48     17.28 o 
  10   5   5      140.18      129.31     25.89 o 
  11   5   5       37.19       32.16     24.55 o 
 -10   6   5        0.56        0.26      7.00 o 
  -9   6   5       42.79       46.40      9.01 o 
  -8   6   5       74.12       86.89     11.07 o 
  -7   6   5        0.13        0.80      7.04 o 
  -6   6   5     1299.25     1270.87     33.47 o 
  -5   6   5      192.76      224.99     12.73 o 
  -4   6   5      668.54      687.76     17.94 o 
  -3   6   5       17.78       12.30      5.01 o 
  -2   6   5        0.00        5.30      7.11 o 
  -1   6   5       97.22      110.24      5.04 o 
   0   6   5     1458.03     1453.88     19.43 o 
   1   6   5      133.29      145.21      6.34 o 
   2   6   5        1.08        0.58      3.34 o 
   3   6   5      800.01      791.68     13.38 o 
   4   6   5      127.21      132.18      6.79 o 
   5   6   5        7.42        6.51      3.59 o 
   6   6   5      219.35      227.24      8.67 o 
   7   6   5      250.59      231.12     23.61 o 
   8   6   5       20.41       14.51     15.68 o 
   9   6   5      120.74      137.47     35.69 o 
  10   6   5       12.39       45.96     46.88 o 
 -10   7   5        0.11       -5.39     14.33 o 
  -9   7   5      234.08      215.27     14.51 o 
  -8   7   5        0.04       -0.37      7.12 o 
  -7   7   5      614.12      558.20     22.54 o 
  -6   7   5      351.34      304.36     16.23 o 
  -5   7   5       88.73       82.56      9.17 o 
  -4   7   5      101.49       99.05      9.36 o 
  -3   7   5       40.45       41.79      5.85 o 
  -2   7   5      208.77      188.66     10.83 o 
  -1   7   5        4.87       -0.37      2.94 o 
   0   7   5      167.76      208.09      8.32 o 
   1   7   5     1118.91     1180.55     22.29 o 
   2   7   5     2051.21     2140.25     26.35 o 
   3   7   5      199.01      222.43     11.00 o 
   4   7   5        0.31        7.35      8.60 o 
   5   7   5      158.52      163.02      9.09 o 
   6   7   5       18.66       20.36      7.75 o 
   7   7   5       82.41       79.11     18.36 o 
   8   7   5       53.22       71.38     22.03 o 
   9   7   5       23.98       19.03     21.88 o 
  10   7   5       25.70       47.05     35.63 o 
 -10   8   5        9.30       17.89     15.73 o 
  -9   8   5       12.22        8.19     15.07 o 
  -8   8   5       53.35       34.46     14.91 o 
  -7   8   5        1.37        3.70      8.43 o 
  -6   8   5       99.50      138.06     13.09 o 
  -5   8   5      621.27      562.90     19.33 o 
  -4   8   5     1048.56      908.51     25.65 o 
  -3   8   5        0.20       11.46      4.72 o 
  -2   8   5       21.30        4.73      5.68 o 
  -1   8   5      923.13      930.49     14.22 o 
   0   8   5      303.89      335.72     10.84 o 
   1   8   5      195.15      170.74     14.89 o 
   2   8   5      129.30      162.21      8.47 o 
   3   8   5      376.71      371.45     18.23 o 
   4   8   5        0.00        0.86      6.00 o 
   5   8   5       47.54       39.93      8.99 o 
   6   8   5       18.26       22.91      8.79 o 
   7   8   5      134.26      161.73     19.50 o 
   8   8   5       95.21      159.99     31.54 o 
   9   8   5        1.45        4.45     16.39 o 
  10   8   5        0.35        3.18     23.75 o 
  -9   9   5        2.79       -3.34      7.57 o 
  -8   9   5       28.96       31.26      9.57 o 
  -7   9   5        5.38        3.70      9.04 o 
  -6   9   5       75.82       61.94     11.81 o 
  -5   9   5       98.67      103.42     12.31 o 
  -4   9   5       40.66       92.25     23.89 o 
  -3   9   5      424.03      391.65     12.57 o 
  -2   9   5        0.88       -0.11      4.50 o 
  -1   9   5      152.38      171.73      9.35 o 
   0   9   5      129.00      123.47      9.77 o 
   1   9   5      398.13      421.44     14.73 o 
   2   9   5      607.98      635.34     36.67 o 
   3   9   5      145.46      124.85     12.06 o 
   4   9   5      226.80      258.29     21.38 o 
   5   9   5      219.83      254.10     16.58 o 
   6   9   5        0.28       36.47     17.00 o 
   7   9   5       11.58        3.76     11.17 o 
   8   9   5       42.27       55.19     10.05 o 
   9   9   5       43.24        0.04     25.23 o 
  -9  10   5        0.93        5.99      9.67 o 
  -8  10   5        0.00        8.66      9.40 o 
  -7  10   5        0.15        6.51      9.33 o 
  -6  10   5       30.50       11.07     10.50 o 
  -5  10   5       17.78       36.88     24.97 o 
  -4  10   5      905.13      861.82     25.02 o 
  -3  10   5       21.94       56.17     11.61 o 
  -2  10   5      130.85      161.85      9.68 o 
  -1  10   5       28.77       48.52      6.45 o 
   0  10   5      556.18      474.16     28.99 o 
   1  10   5       43.69       39.09      7.77 o 
   2  10   5     1114.39     1006.60     29.71 o 
   3  10   5        9.06       16.01      8.30 o 
   4  10   5       32.44       39.88     12.24 o 
   5  10   5      113.95      104.60     16.58 o 
   6  10   5        0.00        6.63      9.92 o 
   7  10   5       37.78       30.34     12.40 o 
   8  10   5       29.30       26.61     10.53 o 
   9  10   5       10.74       38.60     20.89 o 
  -8  11   5       13.04       10.87      9.80 o 
  -7  11   5        6.65       19.22     11.34 o 
  -6  11   5        0.41        4.14      9.87 o 
  -5  11   5        0.34        2.87      9.92 o 
  -4  11   5       22.41       47.72      9.22 o 
  -3  11   5      312.62      289.88     32.28 o 
  -2  11   5      506.77      442.45     19.26 o 
  -1  11   5      130.64      122.31     15.86 o 
   0  11   5      162.72      146.52     23.17 o 
   1  11   5      176.66      191.84     15.91 o 
   2  11   5       98.57      105.00     18.57 o 
   3  11   5       74.98       56.41     15.36 o 
   4  11   5       23.26       51.15     10.70 o 
   5  11   5      142.51      164.66     21.11 o 
   6  11   5        3.89      -11.59     19.21 o 
   7  11   5       40.68       54.22     12.88 o 
   8  11   5        1.10       -9.04      9.71 o 
  -8  12   5       30.02       52.14     14.11 o 
  -7  12   5        8.46       22.11     11.71 o 
  -6  12   5       12.39        6.37     10.60 o 
  -5  12   5       34.40       77.23     45.18 o 
  -4  12   5        4.26       -1.10      8.61 o 
  -3  12   5        0.86       12.56     14.61 o 
  -2  12   5      266.64      242.03     21.16 o 
  -1  12   5        0.60       -5.96      8.42 o 
   0  12   5      146.28       98.34     20.06 o 
   1  12   5        0.84        5.88     10.62 o 
   2  12   5      187.00      196.91     25.85 o 
   3  12   5      141.05      182.21     16.61 o 
   4  12   5       70.12       56.19     11.63 o 
   5  12   5       38.78       43.42     16.06 o 
   6  12   5        4.24       21.71     13.01 o 
   7  12   5        8.10        8.00     12.08 o 
   8  12   5        0.00       25.07     17.78 o 
  -7  13   5        2.30       22.68     13.28 o 
  -6  13   5       10.21        6.56     12.69 o 
  -5  13   5        0.20       -2.32     10.77 o 
  -4  13   5       29.88       10.08      8.18 o 
  -3  13   5      139.86      137.43     18.50 o 
  -2  13   5       37.57       40.17     13.99 o 
  -1  13   5        1.38        1.44      9.55 o 
   0  13   5      167.47      130.60     22.86 o 
   1  13   5        1.30       13.55      9.49 o 
   2  13   5       22.42       49.47     26.66 o 
   3  13   5       15.33       26.65     11.56 o 
   4  13   5       62.28       64.58     27.73 o 
   5  13   5        0.02      -10.25     13.12 o 
   6  13   5        0.04       -4.55     11.75 o 
   7  13   5       45.57       30.82     14.41 o 
  -6  14   5       48.88       53.59     17.21 o 
  -5  14   5        4.24       15.60     12.07 o 
  -4  14   5       15.93        9.06     14.30 o 
  -3  14   5        0.08       11.33     14.94 o 
  -2  14   5       89.52      102.76     17.64 o 
  -1  14   5       12.80       10.20     10.03 o 
   0  14   5        0.02       21.12     11.57 o 
   1  14   5       15.83       12.10     15.04 o 
   2  14   5       17.77       21.42     15.91 o 
   3  14   5       14.13       18.44     15.97 o 
   4  14   5        1.21       13.26     13.14 o 
   5  14   5        1.32        9.41     15.54 o 
   6  14   5       34.37       20.26     14.43 o 
  -5  15   5        0.61       10.91     20.23 o 
  -4  15   5        1.23       -7.98     13.44 o 
  -3  15   5        0.00        4.74     15.84 o 
  -2  15   5       29.48       19.96     18.73 o 
  -1  15   5        3.80       18.25     15.95 o 
   0  15   5        4.03       -8.87     16.00 o 
   1  15   5       26.82        2.37     19.55 o 
   2  15   5        1.86        6.84     16.47 o 
   3  15   5       83.22       86.65     22.20 o 
   4  15   5        3.21       35.91     16.80 o 
   5  15   5        3.06        1.82     19.78 o 
  -3  16   5        9.52       14.98     19.16 o 
  -2  16   5       31.72       51.67     28.07 o 
  -1  16   5       56.63       80.60     29.95 o 
   0  16   5        2.24       19.95     17.47 o 
   1  16   5       23.24       20.02     18.69 o 
   2  16   5       18.28       22.62     18.70 o 
   3  16   5       39.33       36.58     21.14 o 
 -11   0   6       40.14       21.17     31.77 o 
 -10   0   6       14.00       19.78     15.57 o 
  -9   0   6       55.40       53.49     23.30 o 
  -8   0   6      558.78      479.06     28.99 o 
  -7   0   6       46.58       32.00     11.42 o 
  -6   0   6      636.34      586.95     33.26 o 
  -5   0   6      194.77      173.28     13.97 o 
  -4   0   6      608.49      596.38     20.48 o 
  -3   0   6     1321.45     1325.98     31.56 o 
  -2   0   6       46.81       43.73      4.80 o 
  -1   0   6       65.97       58.04      4.02 o 
   0   0   6    17476.01    17181.56    123.89 o 
   1   0   6       16.73       13.66      2.96 o 
   2   0   6    38134.88    37623.29    265.39 o 
   3   0   6      395.28      365.29     12.29 o 
   4   0   6     5037.74     5183.20    304.15 o 
   5   0   6       44.86       50.84      7.33 o 
   6   0   6      234.13      246.30     27.11 o 
   7   0   6       53.94       34.55     13.07 o 
   8   0   6      400.93      482.13     31.14 o 
   9   0   6        3.01        6.36     11.93 o 
  10   0   6      129.39      147.53     23.64 o 
  11   0   6        0.03       43.30     16.71 o 
 -11   1   6        6.05       62.45     27.10 o 
 -10   1   6        0.17        5.15      9.16 o 
  -9   1   6       22.77       28.64      9.37 o 
  -8   1   6      658.48      606.26     25.11 o 
  -7   1   6        0.02       13.92     21.52 o 
  -6   1   6       63.25       57.09      9.19 o 
  -5   1   6      340.12      307.64     12.01 o 
  -4   1   6       39.55       46.66      5.92 o 
  -3   1   6     1665.35     1627.99     20.85 o 
  -2   1   6       12.36       15.35      2.59 o 
  -1   1   6     9248.61     8864.42     47.98 o 
   0   1   6        4.30        3.67      1.87 o 
   1   1   6    16614.62    16481.59     74.72 o 
   2   1   6      118.12      119.83      4.31 o 
   3   1   6    14953.48    15458.28    116.55 o 
   4   1   6      342.57      324.78      9.92 o 
   5   1   6      370.88      403.82     19.60 o 
   6   1   6       15.58       11.87      5.17 o 
   7   1   6     1054.59      935.40     25.40 o 
   8   1   6       49.61       58.79     10.78 o 
   9   1   6        0.31        6.95     11.99 o 
  10   1   6       37.99       24.49     11.09 o 
  11   1   6        1.93      -13.09     18.35 o 
 -11   2   6       26.91       32.19     11.19 o 
 -10   2   6        1.07       44.11     24.00 o 
  -9   2   6      210.77      205.94     15.92 o 
  -8   2   6     1461.10     1405.55     32.80 o 
  -7   2   6       89.59       91.15      9.76 o 
  -6   2   6        1.38       14.81      5.96 o 
  -5   2   6        0.08       -3.60      3.60 o 
  -4   2   6     1326.46     1260.19     18.36 o 
  -3   2   6        0.10        6.16      3.76 o 
  -2   2   6      245.55      249.47      6.26 o 
  -1   2   6     2094.32     2050.11     16.31 o 
   0   2   6      488.12      455.83      7.57 o 
   1   2   6       41.11       49.76      3.27 o 
   2   2   6     1491.90     1487.28     14.97 o 
   3   2   6      142.43      147.53      4.51 o 
   4   2   6       29.91       16.16      3.26 o 
   5   2   6       69.01       81.93      7.74 o 
   6   2   6        9.37       10.72      4.23 o 
   7   2   6        0.29        0.99      5.78 o 
   8   2   6      362.18      400.05     16.11 o 
   9   2   6        8.30       28.86      8.42 o 
  10   2   6       24.21       41.72     22.85 o 
  11   2   6        1.32       -1.39      7.51 o 
 -11   3   6        0.00       -0.26     14.53 o 
 -10   3   6       22.86       27.39     11.01 o 
  -9   3   6      260.96      334.10     36.98 o 
  -8   3   6      412.77      416.75     16.97 o 
  -7   3   6      155.35      199.79     12.53 o 
  -6   3   6      502.62      499.24     15.58 o 
  -5   3   6       46.58       49.00      5.19 o 
  -4   3   6        2.61        2.66      3.35 o 
  -3   3   6     1662.43     1745.46     18.49 o 
  -2   3   6     1645.41     1742.85     16.71 o 
  -1   3   6        7.79        2.81      2.03 o 
   0   3   6      441.04      413.59      7.67 o 
   1   3   6      980.26      899.72     12.75 o 
   2   3   6      228.55      201.81      5.13 o 
   3   3   6     3231.72     3319.10     29.81 o 
   4   3   6      353.28      364.59      8.22 o 
   5   3   6     1997.94     1946.94     27.27 o 
   6   3   6      114.96      101.79      7.45 o 
   7   3   6       90.71       99.56      6.86 o 
   8   3   6        0.06       -2.99      6.54 o 
   9   3   6       12.32        7.22      6.77 o 
  10   3   6        0.21        0.36      8.77 o 
  11   3   6        3.31       15.46     21.03 o 
 -11   4   6       40.09       81.06     31.72 o 
 -10   4   6       26.02       33.70     12.38 o 
  -9   4   6       30.20       40.17      8.78 o 
  -8   4   6       67.71       85.91     18.86 o 
  -7   4   6      434.83      435.90     16.24 o 
  -6   4   6      208.76      211.24     11.81 o 
  -5   4   6      271.22      283.87     10.26 o 
  -4   4   6       12.57       14.39      4.70 o 
  -3   4   6       75.27       75.86      4.78 o 
  -2   4   6     5788.63     5485.25     38.49 o 
  -1   4   6      169.89      158.30      6.86 o 
   0   4   6       47.20       40.88      4.63 o 
   1   4   6      683.89      702.12     13.83 o 
   2   4   6      103.56      110.58      4.13 o 
   3   4   6      279.72      278.88      7.08 o 
   4   4   6       80.21       85.91      4.96 o 
   5   4   6        0.02       -2.03      3.27 o 
   6   4   6      328.38      299.18     16.74 o 
   7   4   6       64.15       43.84     12.72 o 
   8   4   6       20.92        9.48     17.78 o 
   9   4   6       10.10       11.13     12.94 o 
  10   4   6       41.21        7.61     16.93 o 
  11   4   6        1.12        3.86     20.69 o 
 -11   5   6       20.42       19.15     10.80 o 
 -10   5   6        3.86       45.50     34.48 o 
  -9   5   6        9.17        4.02     13.28 o 
  -8   5   6       10.63       18.56      9.96 o 
  -7   5   6      328.74      334.05     17.03 o 
  -6   5   6      408.96      397.86     16.37 o 
  -5   5   6        2.09       13.95      4.71 o 
  -4   5   6       18.03       21.73      4.60 o 
  -3   5   6      815.21      849.10     22.78 o 
  -2   5   6     1515.15     1737.61     22.86 o 
  -1   5   6       35.99       69.81      5.98 o 
   0   5   6      281.37      318.72      8.63 o 
   1   5   6       21.97       23.49      3.45 o 
   2   5   6       49.61       36.07      4.37 o 
   3   5   6      948.04      979.15     15.65 o 
   4   5   6       12.17       19.30      3.77 o 
   5   5   6       65.74       56.88      4.85 o 
   6   5   6       24.87       25.71     11.58 o 
   7   5   6        3.98       11.83      9.55 o 
   8   5   6        0.01       13.29     11.82 o 
   9   5   6      133.24      141.45     24.76 o 
  10   5   6        5.30       46.47     26.25 o 
  11   5   6       14.89       33.98     26.03 o 
 -10   6   6       28.88       26.90      9.27 o 
  -9   6   6       41.35       62.95     15.74 o 
  -8   6   6        8.07       12.78      7.35 o 
  -7   6   6      436.80      436.80     18.41 o 
  -6   6   6       17.82       27.36      8.18 o 
  -5   6   6        5.45        4.34      5.47 o 
  -4   6   6        1.41       -5.01      5.01 o 
  -3   6   6       30.23       26.01      5.49 o 
  -2   6   6      635.62      619.67     12.92 o 
  -1   6   6       15.65        7.56      4.04 o 
   0   6   6       39.20       40.90      4.04 o 
   1   6   6       73.25       81.78      5.38 o 
   2   6   6      525.14      533.11     16.20 o 
   3   6   6      110.69      107.48      7.23 o 
   4   6   6        7.44       12.27      4.18 o 
   5   6   6      206.50      192.29      8.29 o 
   6   6   6       27.83       29.46      6.44 o 
   7   6   6      325.60      343.02     30.95 o 
   8   6   6      290.44      266.98     38.19 o 
   9   6   6        8.90       -1.02     22.11 o 
  10   6   6        1.18      -12.86     25.74 o 
 -10   7   6       26.96       35.62     20.93 o 
  -9   7   6       30.57       40.69      9.19 o 
  -8   7   6        0.06        5.56      7.11 o 
  -7   7   6      124.51      110.44     12.03 o 
  -6   7   6        1.36        9.15     15.04 o 
  -5   7   6        5.47        4.65      6.62 o 
  -4   7   6      140.97      138.92     10.62 o 
  -3   7   6      112.19      135.50      8.65 o 
  -2   7   6      645.43      611.74     17.17 o 
  -1   7   6      449.30      468.75     12.60 o 
   0   7   6      124.90      121.93      7.79 o 
   1   7   6      265.15      238.48      8.43 o 
   2   7   6     1696.25     1776.10     24.06 o 
   3   7   6        1.13       -1.71      4.23 o 
   4   7   6      117.67      119.04     10.03 o 
   5   7   6       10.49       11.01      7.96 o 
   6   7   6        0.43        6.99      7.97 o 
   7   7   6       54.42       57.54      9.05 o 
   8   7   6        0.16       17.28     15.86 o 
   9   7   6       13.40        1.63     18.58 o 
  10   7   6       28.08       23.52     17.08 o 
 -10   8   6       15.24        4.27     15.09 o 
  -9   8   6        3.17        9.72      9.05 o 
  -8   8   6        2.94        4.04      7.93 o 
  -7   8   6       13.63       13.62      8.75 o 
  -6   8   6      188.35      202.45     15.28 o 
  -5   8   6     2437.85     2242.74     38.32 o 
  -4   8   6       92.45      111.63     10.48 o 
  -3   8   6       14.94       15.11      6.09 o 
  -2   8   6       82.46       95.12      7.13 o 
  -1   8   6      321.10      347.11      9.17 o 
   0   8   6      619.50      642.29     16.18 o 
   1   8   6       25.31       19.83      4.71 o 
   2   8   6       13.61       16.70      4.46 o 
   3   8   6       21.94       26.83      6.10 o 
   4   8   6       15.15       10.05      6.10 o 
   5   8   6      387.36      362.84     22.34 o 
   6   8   6        1.80        4.69      8.24 o 
   7   8   6      160.77      158.55     15.86 o 
   8   8   6       50.94       96.58     23.14 o 
   9   8   6       43.64      109.48     51.03 o 
  10   8   6        0.12      -15.00     21.14 o 
  -9   9   6        1.90       -1.88      8.01 o 
  -8   9   6      139.72      125.47     13.87 o 
  -7   9   6        0.31       -5.27      7.77 o 
  -6   9   6       37.93       35.97     11.09 o 
  -5   9   6       21.24       25.39      9.17 o 
  -4   9   6      223.70      273.92     17.13 o 
  -3   9   6      205.09      218.61     10.57 o 
  -2   9   6       10.69        6.11      5.47 o 
  -1   9   6       56.01       74.20      6.59 o 
   0   9   6       52.76       68.53      7.39 o 
   1   9   6      517.43      508.64     16.25 o 
   2   9   6      260.99      251.07     13.01 o 
   3   9   6       24.98       35.70      6.66 o 
   4   9   6      167.05      198.88     18.93 o 
   5   9   6      105.53       84.28     16.41 o 
   6   9   6       23.89        7.17     11.17 o 
   7   9   6        0.00        2.28      8.76 o 
   8   9   6       27.56       43.78     10.38 o 
   9   9   6        0.13        7.95     18.58 o 
  -9  10   6       16.97       24.31     13.77 o 
  -8  10   6       15.01        5.85      9.09 o 
  -7  10   6       67.82       86.61     19.92 o 
  -6  10   6        1.51        2.21      9.28 o 
  -5  10   6       21.86       23.04      9.20 o 
  -4  10   6        2.42        4.68      8.41 o 
  -3  10   6     1525.44     1578.44     30.19 o 
  -2  10   6       25.91       10.22      5.67 o 
  -1  10   6     3030.11     2960.79     32.10 o 
   0  10   6      237.47      250.83     14.27 o 
   1  10   6        9.31        0.41      8.15 o 
   2  10   6      115.22      139.35     13.56 o 
   3  10   6       97.36      119.30     12.90 o 
   4  10   6       20.89       37.32     17.59 o 
   5  10   6      262.65      249.60     20.41 o 
   6  10   6        2.13        7.94     10.30 o 
   7  10   6        0.20       25.61     17.90 o 
   8  10   6       14.88       11.04      9.97 o 
   9  10   6       14.30       47.28     63.19 o 
  -8  11   6        0.12        2.34     10.28 o 
  -7  11   6        8.43        4.97      9.94 o 
  -6  11   6       15.64       11.90     11.46 o 
  -5  11   6        0.25       13.87      8.16 o 
  -4  11   6      113.33      126.52     12.02 o 
  -3  11   6        1.19       19.88      7.32 o 
  -2  11   6        0.01       -8.23      8.23 o 
  -1  11   6       15.17       30.82      8.00 o 
   0  11   6      756.70      709.85     25.60 o 
   1  11   6      118.79      139.54     26.07 o 
   2  11   6        5.16       -4.86      6.93 o 
   3  11   6      156.68      140.73     14.62 o 
   4  11   6      223.58      194.85     23.51 o 
   5  11   6      173.86      184.50     22.41 o 
   6  11   6       70.86       79.32     15.52 o 
   7  11   6        3.01       19.39     12.74 o 
   8  11   6        0.48       13.82     22.35 o 
  -8  12   6        0.66       26.84     12.69 o 
  -7  12   6       23.03       43.13     14.58 o 
  -6  12   6       17.36       37.54     13.13 o 
  -5  12   6       14.21       28.76     10.84 o 
  -4  12   6       11.25        4.72      7.34 o 
  -3  12   6       33.95       27.10     16.72 o 
  -2  12   6        2.01       -5.25      9.75 o 
  -1  12   6      166.79      198.16     20.12 o 
   0  12   6       21.19        4.45     12.84 o 
   1  12   6      155.65      168.77     26.12 o 
   2  12   6       41.56       25.24     15.55 o 
   3  12   6      261.46      255.24     21.75 o 
   4  12   6        1.59       26.20     11.75 o 
   5  12   6       23.14       29.10     17.62 o 
   6  12   6        4.06       21.35     25.88 o 
   7  12   6       30.75       35.66     13.27 o 
   8  12   6        0.07       10.61     11.31 o 
  -7  13   6       22.77       15.24     13.40 o 
  -6  13   6        6.87        7.30     11.24 o 
  -5  13   6        1.13        3.76     10.47 o 
  -4  13   6       18.87       10.88      8.15 o 
  -3  13   6        0.35        7.99     12.01 o 
  -2  13   6       31.10       49.79     13.56 o 
  -1  13   6       81.74       51.19     13.97 o 
   0  13   6      227.48      280.82     63.14 o 
   1  13   6      109.68      121.39     18.16 o 
   2  13   6       10.48       43.77     29.90 o 
   3  13   6      142.14      211.94     27.04 o 
   4  13   6        9.96        6.81     11.51 o 
   5  13   6      110.65      120.21     22.03 o 
   6  13   6        0.66      -13.09     13.09 o 
   7  13   6        5.85       20.34     13.29 o 
  -6  14   6        5.24       24.25     14.44 o 
  -5  14   6        0.99       -0.85     11.04 o 
  -4  14   6       14.83       29.27     16.92 o 
  -3  14   6        0.50       -2.16     12.38 o 
  -2  14   6       11.80       30.88     12.46 o 
  -1  14   6       49.36       65.05     28.70 o 
   0  14   6      119.21      119.32     19.47 o 
   1  14   6      151.82      124.03     23.75 o 
   2  14   6       12.92        6.51     14.60 o 
   3  14   6        3.04        7.49     14.04 o 
   4  14   6        6.91       -6.05     11.88 o 
   5  14   6       90.18       50.02     19.00 o 
   6  14   6        3.06       -6.65     13.59 o 
  -5  15   6       60.97       79.67     28.19 o 
  -4  15   6       58.07       88.39     22.47 o 
  -3  15   6       20.50       -2.48     15.51 o 
  -2  15   6        6.68       10.30     16.80 o 
  -1  15   6        0.03       20.94     20.23 o 
   0  15   6       26.47       26.39     12.50 o 
   1  15   6       44.04       50.34     19.76 o 
   2  15   6       29.21       34.46     19.26 o 
   3  15   6       64.65       77.97     20.97 o 
   4  15   6       37.73       55.66     18.96 o 
   5  15   6       38.66       79.45     26.82 o 
  -3  16   6        5.68        8.56     17.67 o 
  -2  16   6       37.43       25.71     19.83 o 
  -1  16   6        3.14       -7.23     33.64 o 
   0  16   6       23.21       37.30     20.21 o 
   1  16   6        1.19       13.41     18.00 o 
   2  16   6        2.31       32.92     19.60 o 
   3  16   6        7.87       31.96     18.04 o 
 -11   1   7        1.58        8.48     13.64 o 
 -10   1   7        2.16        3.60      8.70 o 
  -9   1   7        5.68       11.72      8.42 o 
  -8   1   7      115.41      141.22     13.50 o 
  -7   1   7      528.25      463.59     23.10 o 
  -6   1   7      110.58      146.72     11.55 o 
  -5   1   7      133.61      154.47      9.75 o 
  -4   1   7     3419.21     3278.52     33.60 o 
  -3   1   7      332.99      344.05     10.22 o 
  -2   1   7     6350.59     6096.70     37.93 o 
  -1   1   7     1132.48     1156.25     11.22 o 
   0   1   7      921.83      813.21     11.11 o 
   1   1   7      114.41      118.54      3.24 o 
   2   1   7     6180.89     5654.42     32.41 o 
   3   1   7     1298.88     1356.60     14.45 o 
   4   1   7      577.18      573.77     11.17 o 
   5   1   7        1.63        6.63      4.17 o 
   6   1   7        1.96       -1.92      4.39 o 
   7   1   7        3.31        3.04      8.22 o 
   8   1   7       26.43       15.09     17.96 o 
   9   1   7        3.53       10.61     14.55 o 
  10   1   7        7.34       17.17      9.07 o 
  11   1   7        0.09       -6.77     18.15 o 
 -11   2   7        9.96       47.18     36.68 o 
 -10   2   7       36.71       44.19     14.26 o 
  -9   2   7        1.51        8.10      7.45 o 
  -8   2   7        0.03        7.05      7.41 o 
  -7   2   7     2008.09     1889.94     50.87 o 
  -6   2   7        0.91        2.60      5.68 o 
  -5   2   7       65.20       75.69      8.93 o 
  -4   2   7      600.34      561.76     13.73 o 
  -3   2   7      719.31      677.14     15.78 o 
  -2   2   7     1594.99     1604.72     15.41 o 
  -1   2   7    10846.04    10352.93     57.78 o 
   0   2   7      328.05      301.55      7.22 o 
   1   2   7      297.70      320.00      6.52 o 
   2   2   7       12.40       19.99      2.78 o 
   3   2   7     2228.06     2251.35     23.53 o 
   4   2   7        1.07       -2.69      2.69 o 
   5   2   7      369.11      411.33     15.05 o 
   6   2   7       10.57       11.19      4.25 o 
   7   2   7      124.84      129.28     10.11 o 
   8   2   7        1.08       -6.99      6.99 o 
   9   2   7      182.19      211.51     14.58 o 
  10   2   7        1.10        9.42      8.13 o 
  11   2   7        4.82       -4.88     11.20 o 
 -11   3   7        4.62       -0.21      9.96 o 
 -10   3   7       59.87       66.51     11.68 o 
  -9   3   7       22.65       24.60      8.99 o 
  -8   3   7       26.43       35.27      9.00 o 
  -7   3   7     1727.88     1626.40     30.03 o 
  -6   3   7       37.32       31.31      6.94 o 
  -5   3   7      260.20      282.92      9.25 o 
  -4   3   7     1344.85     1522.86     21.56 o 
  -3   3   7      383.28      343.34      9.90 o 
  -2   3   7      183.13      149.48      5.43 o 
  -1   3   7      323.98      340.84      6.63 o 
   0   3   7     4289.97     4031.66     31.73 o 
   1   3   7       19.06       23.85      3.20 o 
   2   3   7        0.98       -0.45      1.91 o 
   3   3   7       61.48       59.29      3.60 o 
   4   3   7      923.74      880.13     14.58 o 
   5   3   7       74.27       85.48      6.14 o 
   6   3   7        0.02        4.14      3.78 o 
   7   3   7        0.30       11.58     14.42 o 
   8   3   7       65.71       22.15     16.95 o 
   9   3   7        1.56        6.49      6.42 o 
  10   3   7        1.97       10.80     10.63 o 
  11   3   7       15.75        2.39     20.23 o 
 -11   4   7       21.78       20.23     23.36 o 
 -10   4   7        9.67       37.81     13.15 o 
  -9   4   7       53.67       56.29     10.22 o 
  -8   4   7        5.46        7.05      6.92 o 
  -7   4   7      449.74      450.88     17.05 o 
  -6   4   7        7.35       12.43      6.13 o 
  -5   4   7      715.31      838.18     15.53 o 
  -4   4   7       62.20       59.32      5.73 o 
  -3   4   7      120.75      144.96      6.22 o 
  -2   4   7     2252.43     2273.42     25.93 o 
  -1   4   7      360.41      387.21      9.54 o 
   0   4   7        3.99        4.81      2.68 o 
   1   4   7     2732.32     2600.10     23.58 o 
   2   4   7      267.24      255.06      6.26 o 
   3   4   7      265.41      271.90      6.92 o 
   4   4   7       42.82       44.49      4.08 o 
   5   4   7        0.80        1.87      4.43 o 
   6   4   7        4.84        3.89     18.19 o 
   7   4   7        2.36        4.13      8.73 o 
   8   4   7        5.47       -7.56      8.45 o 
   9   4   7       23.41       52.05     24.10 o 
  10   4   7        3.58      -10.18     14.55 o 
  11   4   7       20.90       26.37     23.53 o 
 -11   5   7       29.47       29.91     11.86 o 
 -10   5   7       22.53       19.24     10.71 o 
  -9   5   7        8.59        4.90      7.19 o 
  -8   5   7       30.37       37.73      8.80 o 
  -7   5   7      848.81      797.64     22.14 o 
  -6   5   7        3.49       -1.36      7.21 o 
  -5   5   7      131.00      138.88      9.02 o 
  -4   5   7       17.73       15.99      4.09 o 
  -3   5   7     1228.88     1212.48     21.76 o 
  -2   5   7     1405.85     1676.01     18.35 o 
  -1   5   7     2034.62     2189.60     20.09 o 
   0   5   7     1339.22     1416.67     16.76 o 
   1   5   7      329.59      377.03      8.86 o 
   2   5   7        0.13        5.12      3.23 o 
   3   5   7      807.58      802.30     12.82 o 
   4   5   7      165.86      175.78      7.13 o 
   5   5   7       29.84       42.64      7.14 o 
   6   5   7      125.60      116.67      7.01 o 
   7   5   7        0.19       36.56     41.38 o 
   8   5   7       13.23       10.70     12.26 o 
   9   5   7       90.86       88.61     20.40 o 
  10   5   7       34.36       51.08     31.99 o 
 -10   6   7       32.53       23.83     13.22 o 
  -9   6   7        0.32       -0.25      7.69 o 
  -8   6   7       57.16       45.57      8.94 o 
  -7   6   7        2.07       18.17      8.05 o 
  -6   6   7      443.84      399.01     15.94 o 
  -5   6   7      178.29      181.72     10.48 o 
  -4   6   7       12.25       17.31      5.43 o 
  -3   6   7      120.43      134.53      8.33 o 
  -2   6   7      111.43      141.18      6.78 o 
  -1   6   7      101.43      104.09      6.94 o 
   0   6   7       27.96       48.87      7.56 o 
   1   6   7      758.95      788.38     13.60 o 
   2   6   7      524.72      538.09     12.64 o 
   3   6   7       15.80       13.36      4.25 o 
   4   6   7      112.83      113.66      6.68 o 
   5   6   7      160.10      189.01      8.32 o 
   6   6   7      152.71      160.80     10.63 o 
   7   6   7      183.41      141.98     23.16 o 
   8   6   7      159.79      176.63     44.55 o 
   9   6   7        0.03       34.46     24.66 o 
  10   6   7        1.02       -3.52     18.64 o 
 -10   7   7        1.60       17.48      9.26 o 
  -9   7   7        0.27        1.05      8.45 o 
  -8   7   7       18.70       19.76      7.94 o 
  -7   7   7       36.20       45.40      8.61 o 
  -6   7   7       49.46       50.10      9.11 o 
  -5   7   7       14.86       11.88      6.09 o 
  -4   7   7       85.47       83.89      8.39 o 
  -3   7   7       11.50       10.89      4.31 o 
  -2   7   7      375.92      398.73     11.89 o 
  -1   7   7     1497.62     1519.58     18.02 o 
   0   7   7      519.74      542.92     12.78 o 
   1   7   7      176.26      159.90      7.53 o 
   2   7   7       33.69       33.50      5.40 o 
   3   7   7      273.05      256.22      9.95 o 
   4   7   7      492.18      436.77     13.20 o 
   5   7   7      234.70      253.65     11.92 o 
   6   7   7        0.01        0.24      6.90 o 
   7   7   7      164.42      150.66     30.48 o 
   8   7   7        0.08      -10.54     12.73 o 
   9   7   7       71.11       91.45     22.09 o 
  10   7   7        4.91       12.69     16.22 o 
 -10   8   7        8.86        4.66     10.29 o 
  -9   8   7        3.20        5.27      8.77 o 
  -8   8   7       68.88       60.88     10.99 o 
  -7   8   7        0.94        5.26      7.33 o 
  -6   8   7     1555.11     1463.97     31.02 o 
  -5   8   7      230.39      249.61     14.41 o 
  -4   8   7      222.81      212.06     11.83 o 
  -3   8   7      212.40      230.01      9.94 o 
  -2   8   7       50.21       53.93      8.50 o 
  -1   8   7      325.72      384.12      9.63 o 
   0   8   7     1643.21     1576.81     26.27 o 
   1   8   7      761.90      704.35     14.50 o 
   2   8   7      502.41      478.29     13.44 o 
   3   8   7       73.85      100.65     12.95 o 
   4   8   7      397.71      346.38     13.26 o 
   5   8   7      575.18      559.26     23.24 o 
   6   8   7        8.78        8.92      8.86 o 
   7   8   7      347.87      344.86     24.77 o 
   8   8   7      228.86      226.54     30.62 o 
   9   8   7        4.72       21.03     25.40 o 
  10   8   7       41.78       33.76     29.21 o 
  -9   9   7        0.10       -4.18      7.97 o 
  -8   9   7        7.50       22.53      9.63 o 
  -7   9   7       11.25       21.65      9.28 o 
  -6   9   7        7.96       11.24      8.87 o 
  -5   9   7        8.75        8.91      7.18 o 
  -4   9   7      240.59      239.84     14.94 o 
  -3   9   7      412.63      403.70     19.18 o 
  -2   9   7        8.41       22.68      5.34 o 
  -1   9   7     2469.56     2267.09     24.88 o 
   0   9   7      183.33      161.86     11.80 o 
   1   9   7       68.87       64.03      7.67 o 
   2   9   7     1019.12      902.01     18.91 o 
   3   9   7       25.41       28.48      6.97 o 
   4   9   7       42.23       55.72     13.10 o 
   5   9   7      393.54      389.23     23.26 o 
   6   9   7      162.28      133.83     15.40 o 
   7   9   7       76.60       76.09     12.34 o 
   8   9   7        1.17       35.76     14.29 o 
   9   9   7        2.90       31.89     31.26 o 
  -9  10   7        1.22       -8.82      9.62 o 
  -8  10   7       79.20       75.74     12.84 o 
  -7  10   7        4.16       10.76     13.89 o 
  -6  10   7        5.67        6.06      8.56 o 
  -5  10   7        2.08       -6.82      6.82 o 
  -4  10   7      830.58      736.69     23.59 o 
  -3  10   7       11.31       23.79     13.26 o 
  -2  10   7      186.91      146.98      9.18 o 
  -1  10   7       64.73       80.01      9.10 o 
   0  10   7     1257.52     1221.25     36.12 o 
   1  10   7       30.70       48.51      7.99 o 
   2  10   7      159.04      163.80     13.34 o 
   3  10   7       29.03       46.96     12.26 o 
   4  10   7      453.32      430.46     20.08 o 
   5  10   7      227.95      222.68     22.47 o 
   6  10   7       95.07       65.67     13.88 o 
   7  10   7       58.14       70.57     13.32 o 
   8  10   7        0.07        6.63      9.82 o 
   9  10   7        3.07       32.62     29.55 o 
  -8  11   7        7.86       10.01     10.62 o 
  -7  11   7        7.69       21.04     10.43 o 
  -6  11   7        0.04       -9.31      9.31 o 
  -5  11   7       80.89       97.97     12.70 o 
  -4  11   7      355.03      330.76     17.93 o 
  -3  11   7       86.61      112.66     22.38 o 
  -2  11   7      509.86      481.81     19.81 o 
  -1  11   7      195.56      172.73     13.08 o 
   0  11   7     1459.80     1372.80     35.11 o 
   1  11   7     2906.33     2847.14     43.62 o 
   2  11   7      237.39      220.72     16.85 o 
   3  11   7        0.00       -3.07     12.12 o 
   4  11   7       71.15       82.96     12.74 o 
   5  11   7      992.33      935.61     35.89 o 
   6  11   7       11.73       25.73     12.33 o 
   7  11   7        6.52       28.97     13.88 o 
   8  11   7        3.23        3.78     10.46 o 
  -8  12   7       15.37       23.15     13.61 o 
  -7  12   7       33.72       47.71     12.75 o 
  -6  12   7       73.43       61.78     19.06 o 
  -5  12   7        3.17       13.86      9.90 o 
  -4  12   7       35.02       35.04      9.19 o 
  -3  12   7       10.80       12.70     10.73 o 
  -2  12   7      330.74      323.75     23.85 o 
  -1  12   7        0.13        1.23      9.55 o 
   0  12   7      449.81      448.31     22.42 o 
   1  12   7        6.17       22.85     12.19 o 
   2  12   7        3.89       17.86     10.34 o 
   3  12   7      110.91      131.96     17.88 o 
   4  12   7      125.82      128.58     21.52 o 
   5  12   7       14.92       23.98     15.86 o 
   6  12   7       25.60       39.66     17.98 o 
   7  12   7        3.18        5.88     11.84 o 
  -7  13   7        0.07        5.55     13.52 o 
  -6  13   7        2.41       13.03     13.32 o 
  -5  13   7        9.11       12.92     11.59 o 
  -4  13   7        0.15       14.41      8.85 o 
  -3  13   7      177.89      247.34     26.31 o 
  -2  13   7       95.82       70.09     14.49 o 
  -1  13   7      157.67      120.95     17.76 o 
   0  13   7       10.80       18.62     15.45 o 
   1  13   7       79.11       63.67     14.86 o 
   2  13   7       27.86       39.29     12.14 o 
   3  13   7       33.10       31.71     15.70 o 
   4  13   7       44.64       30.78     13.62 o 
   5  13   7      134.22      144.04     23.00 o 
   6  13   7       17.48       21.94     14.51 o 
   7  13   7        0.01        9.10     21.19 o 
  -6  14   7       18.33       -1.00     13.81 o 
  -5  14   7       60.81       80.36     26.37 o 
  -4  14   7        0.11        6.25     14.16 o 
  -3  14   7        0.21       47.59     15.73 o 
  -2  14   7       28.78        8.59     11.31 o 
  -1  14   7       26.83       36.17     16.53 o 
   0  14   7        1.55       22.97     11.70 o 
   1  14   7        4.67        4.28     28.19 o 
   2  14   7      160.32      182.36     26.84 o 
   3  14   7        1.38      -12.59     12.59 o 
   4  14   7       10.06       10.68     13.53 o 
   5  14   7        2.31        2.87     17.28 o 
   6  14   7       15.09       15.04     20.46 o 
  -5  15   7        0.15       -8.41     19.66 o 
  -4  15   7        0.56       -4.46     14.74 o 
  -3  15   7        0.27       -3.98     23.87 o 
  -2  15   7       20.21        5.64     16.94 o 
  -1  15   7       70.93      108.51     21.31 o 
   0  15   7        3.09       35.53     13.64 o 
   1  15   7       16.05       19.44     17.28 o 
   2  15   7        0.70       18.85     15.92 o 
   3  15   7       51.31       57.04     19.56 o 
   4  15   7       13.29       27.85     22.16 o 
   5  15   7        0.00       19.55     21.14 o 
  -3  16   7       19.06       -4.07     27.33 o 
  -2  16   7       26.06       17.77     28.24 o 
  -1  16   7        0.28        9.01     17.43 o 
   0  16   7        6.59        4.46     18.08 o 
   1  16   7       20.59       18.46     18.88 o 
   2  16   7       39.02       16.20     19.24 o 
   3  16   7        9.79       40.93     20.13 o 
 -11   0   8        0.78       10.12     15.12 o 
 -10   0   8        0.83        5.11     30.12 o 
  -9   0   8      352.95      347.73     29.16 o 
  -8   0   8      280.05      312.80     23.69 o 
  -7   0   8      673.07      628.53     31.00 o 
  -6   0   8      659.86      634.97     25.95 o 
  -5   0   8      559.63      598.53     23.23 o 
  -4   0   8     1941.35     1709.89     36.70 o 
  -3   0   8      879.81      884.97     20.41 o 
  -2   0   8     8281.07     7884.06     64.04 o 
  -1   0   8      118.52      100.59      5.96 o 
   0   0   8    52801.30    49916.82    360.23 o 
   1   0   8       23.60       29.63      3.36 o 
   2   0   8    20113.22    19405.78    149.67 o 
   3   0   8       26.24       25.53      5.12 o 
   4   0   8     2462.62     2302.51     35.14 o 
   5   0   8       12.45       13.96      6.42 o 
   6   0   8      221.41      211.74     20.57 o 
   7   0   8        8.29      -10.23     10.23 o 
   8   0   8      531.03      513.61     32.73 o 
   9   0   8        4.95       13.41     12.84 o 
  10   0   8       56.31       50.96     14.28 o 
  11   0   8        0.01        4.56     11.37 o 
 -11   1   8        0.55        2.24     17.93 o 
 -10   1   8        1.99        3.28     10.13 o 
  -9   1   8      358.11      360.65     20.48 o 
  -8   1   8       40.90       22.56     18.10 o 
  -7   1   8      318.00      291.49     16.15 o 
  -6   1   8       29.09       29.81      7.14 o 
  -5   1   8      817.88      844.21     19.50 o 
  -4   1   8      223.05      212.91      8.61 o 
  -3   1   8       14.76       12.03      3.91 o 
  -2   1   8       56.80       62.47      3.83 o 
  -1   1   8      357.00      400.12      7.13 o 
   0   1   8     2190.58     2076.97     22.68 o 
   1   1   8     2827.36     2778.72     18.97 o 
   2   1   8       20.78       28.78      2.85 o 
   3   1   8     6422.20     6741.43     44.20 o 
   4   1   8        0.85        4.30      3.45 o 
   5   1   8     2306.46     2202.75     49.33 o 
   6   1   8        9.76       10.52      5.17 o 
   7   1   8       65.68       98.82     11.16 o 
   8   1   8       35.82       33.28      9.07 o 
   9   1   8      134.57      147.20     13.57 o 
  10   1   8       21.95       39.39      9.88 o 
  11   1   8        0.26       -9.57     11.39 o 
 -11   2   8        3.25       23.68     11.61 o 
 -10   2   8        0.01       19.65      9.25 o 
  -9   2   8       94.52       98.89     12.81 o 
  -8   2   8       49.21       53.18     10.29 o 
  -7   2   8      419.49      413.31     19.33 o 
  -6   2   8      561.85      515.85     17.97 o 
  -5   2   8        0.29        0.06      4.35 o 
  -4   2   8     1391.67     1511.38     24.55 o 
  -3   2   8     2827.92     2859.82     31.30 o 
  -2   2   8    16115.31    15808.52     92.78 o 
  -1   2   8     4269.31     4151.64     28.94 o 
   0   2   8      299.78      298.26      7.64 o 
   1   2   8        0.00        0.44      1.84 o 
   2   2   8     1383.05     1470.11     14.19 o 
   3   2   8       15.75       21.76      3.44 o 
   4   2   8      146.25      144.16      5.99 o 
   5   2   8       46.95       50.42      5.54 o 
   6   2   8       15.61       18.59      4.84 o 
   7   2   8       65.36       63.38      8.48 o 
   8   2   8       31.15        2.54     11.35 o 
   9   2   8        3.17       12.19      9.14 o 
  10   2   8      191.10      190.17     14.92 o 
  11   2   8        0.56       11.91     10.22 o 
 -11   3   8        0.76       -3.05     16.80 o 
 -10   3   8        0.27       11.55     27.98 o 
  -9   3   8       12.64       12.15      8.74 o 
  -8   3   8       17.04       34.06      8.72 o 
  -7   3   8      148.02      164.65     13.62 o 
  -6   3   8      245.96      242.33     13.82 o 
  -5   3   8       15.25       12.73      5.14 o 
  -4   3   8        1.70       -1.11      4.26 o 
  -3   3   8     4124.35     3963.51     38.08 o 
  -2   3   8     1187.83     1213.03     13.44 o 
  -1   3   8     1172.18     1172.30     12.81 o 
   0   3   8      195.88      223.22      6.52 o 
   1   3   8     4384.66     4180.89     31.56 o 
   2   3   8      207.88      195.23      5.43 o 
   3   3   8     1506.95     1541.39     15.17 o 
   4   3   8      192.31      201.16      6.85 o 
   5   3   8      177.18      178.81      8.60 o 
   6   3   8        0.74        2.90      5.29 o 
   7   3   8        0.01       -5.12      5.12 o 
   8   3   8       65.45       54.44     11.94 o 
   9   3   8        0.08        1.21     11.64 o 
  10   3   8       26.42       37.32     10.37 o 
  11   3   8       15.23       15.34     19.32 o 
 -11   4   8       55.28       71.79     14.34 o 
 -10   4   8       23.69       25.15     12.46 o 
  -9   4   8      122.12      140.66     14.30 o 
  -8   4   8        1.96       -3.12      6.73 o 
  -7   4   8      661.66      599.97     19.37 o 
  -6   4   8      197.62      232.08     12.76 o 
  -5   4   8      183.94      240.24     10.76 o 
  -4   4   8        2.39       10.09      4.11 o 
  -3   4   8       54.90       85.78      5.69 o 
  -2   4   8      183.27      186.03      5.77 o 
  -1   4   8     4319.02     4306.93     30.87 o 
   0   4   8       29.76       35.55      3.65 o 
   1   4   8       21.42       18.94      3.03 o 
   2   4   8      108.73       98.57      4.61 o 
   3   4   8        0.36       -2.00      2.00 o 
   4   4   8        4.93        3.15      3.01 o 
   5   4   8        0.80       -1.27      3.92 o 
   6   4   8      339.56      365.80     10.57 o 
   7   4   8       17.46       30.79     18.40 o 
   8   4   8      111.47      101.50     14.68 o 
   9   4   8        8.32       42.18     46.32 o 
  10   4   8       25.39        5.22     37.28 o 
  11   4   8        4.91       24.78     23.64 o 
 -11   5   8        3.14        1.54     17.35 o 
 -10   5   8        2.91        9.44     10.04 o 
  -9   5   8        0.12        3.95      8.76 o 
  -8   5   8       73.91       59.11     10.05 o 
  -7   5   8       25.57       38.96      8.73 o 
  -6   5   8      417.90      402.30     15.60 o 
  -5   5   8        2.40        6.18      5.11 o 
  -4   5   8       16.43       14.67      4.38 o 
  -3   5   8     2665.48     2671.96     26.72 o 
  -2   5   8       35.64       19.04      3.63 o 
  -1   5   8     3197.16     3383.63     29.58 o 
   0   5   8     1602.61     1654.71     18.77 o 
   1   5   8     1097.16     1101.68     15.50 o 
   2   5   8       27.45       26.29      2.93 o 
   3   5   8     1447.54     1372.43     18.34 o 
   4   5   8      148.60      157.00      7.02 o 
   5   5   8       15.54       19.88      4.37 o 
   6   5   8       17.66       17.80      4.68 o 
   7   5   8       84.21       47.77     20.62 o 
   8   5   8       10.00        9.05     12.04 o 
   9   5   8        8.68        8.27     14.99 o 
  10   5   8       12.40       31.00     16.76 o 
 -10   6   8        0.31        2.93      9.36 o 
  -9   6   8        0.36        7.80     14.08 o 
  -8   6   8       14.10        3.14      8.04 o 
  -7   6   8       17.50        9.72      8.40 o 
  -6   6   8      176.75      185.01     12.83 o 
  -5   6   8      346.61      341.82     13.02 o 
  -4   6   8        1.13        2.47      4.86 o 
  -3   6   8       20.36       59.32     13.20 o 
  -2   6   8      449.86      468.95      9.26 o 
  -1   6   8       90.34      127.16      6.61 o 
   0   6   8      284.06      309.47      8.66 o 
   1   6   8       21.58       19.00      3.77 o 
   2   6   8      510.14      518.90     12.76 o 
   3   6   8        9.37       10.22      4.17 o 
   4   6   8      169.15      173.82      7.16 o 
   5   6   8       37.94       45.33      6.94 o 
   6   6   8      237.32      207.56     22.56 o 
   7   6   8       32.12       33.81     15.35 o 
   8   6   8        0.18       11.69     13.87 o 
   9   6   8        2.99        9.82     15.06 o 
  10   6   8       21.98       95.59     77.85 o 
 -10   7   8       21.38       25.91     11.16 o 
  -9   7   8        5.14        4.79      9.43 o 
  -8   7   8        0.39        1.60     13.25 o 
  -7   7   8       18.52       17.84      7.93 o 
  -6   7   8      665.51      595.67     19.79 o 
  -5   7   8      111.16      110.32      9.59 o 
  -4   7   8      824.78      762.35     19.13 o 
  -3   7   8       11.11       10.04      5.35 o 
  -2   7   8      295.07      296.63     10.93 o 
  -1   7   8      223.84      184.59      7.27 o 
   0   7   8      803.19      857.69     13.40 o 
   1   7   8      235.45      225.25      8.50 o 
   2   7   8       15.88       26.12      6.13 o 
   3   7   8      218.57      212.09     12.71 o 
   4   7   8       40.38       35.19      5.51 o 
   5   7   8      387.81      326.37     14.20 o 
   6   7   8       88.53       61.13     10.36 o 
   7   7   8       60.48       70.93     23.55 o 
   8   7   8        1.97       36.34     31.48 o 
   9   7   8        1.85        3.81     13.58 o 
  10   7   8       79.72       42.56     18.73 o 
 -10   8   8        5.16       40.96     15.58 o 
  -9   8   8       26.81       38.94     17.82 o 
  -8   8   8       11.54       12.61      9.04 o 
  -7   8   8        9.82        8.77      7.64 o 
  -6   8   8       32.22       47.69      9.47 o 
  -5   8   8       37.27       25.27      7.95 o 
  -4   8   8        0.28       -2.34      6.45 o 
  -3   8   8      344.33      340.10     12.11 o 
  -2   8   8       77.35       84.55      7.30 o 
  -1   8   8     1055.13     1059.14     16.73 o 
   0   8   8        6.42        6.88      4.71 o 
   1   8   8      108.94      111.17      9.02 o 
   2   8   8       67.95       68.44      7.02 o 
   3   8   8        4.32        4.97      5.38 o 
   4   8   8      260.64      282.18     12.87 o 
   5   8   8       36.11       40.52     10.41 o 
   6   8   8        7.65       11.36      8.86 o 
   7   8   8      113.66      156.96     14.27 o 
   8   8   8       62.60       23.95     19.29 o 
   9   8   8       59.32       60.96     23.13 o 
  -9   9   8        0.04       -9.49      9.49 o 
  -8   9   8        1.89        1.13     10.07 o 
  -7   9   8       20.02       10.87      9.26 o 
  -6   9   8      209.61      185.47     15.60 o 
  -5   9   8       40.61       38.30      9.14 o 
  -4   9   8      338.88      349.25     23.30 o 
  -3   9   8       14.59        5.63      7.53 o 
  -2   9   8      789.22      762.91     17.88 o 
  -1   9   8      468.23      505.50     12.51 o 
   0   9   8       61.87       78.29      8.56 o 
   1   9   8      613.37      558.62     17.40 o 
   2   9   8      304.81      303.31     12.05 o 
   3   9   8      556.15      521.35     16.50 o 
   4   9   8      204.49      264.68     16.49 o 
   5   9   8       84.69       80.56     13.66 o 
   6   9   8      135.24      174.15     18.97 o 
   7   9   8       14.24       28.51     10.40 o 
   8   9   8        2.44       12.90      8.48 o 
   9   9   8        0.79       22.22     17.26 o 
  -9  10   8       29.89       45.66     14.12 o 
  -8  10   8       20.65       26.54     10.78 o 
  -7  10   8       17.78       21.53     10.30 o 
  -6  10   8        0.51        1.92      9.02 o 
  -5  10   8       34.52       19.26      8.61 o 
  -4  10   8       99.68       94.57     12.00 o 
  -3  10   8      105.02      103.19     10.71 o 
  -2  10   8      116.46      102.23     14.82 o 
  -1  10   8     1203.88     1228.26     24.25 o 
   0  10   8      747.91      738.85     33.43 o 
   1  10   8      103.53       97.08     10.00 o 
   2  10   8     1439.75     1364.18     29.13 o 
   3  10   8      262.07      217.73     16.50 o 
   4  10   8       23.16       22.55      8.41 o 
   5  10   8       91.55      115.95     16.16 o 
   6  10   8      258.01      280.48     21.53 o 
   7  10   8       28.62       61.41     22.39 o 
   8  10   8        0.30       12.96      9.81 o 
   9  10   8        0.84      -20.40     20.40 o 
  -8  11   8        1.15        1.29     10.39 o 
  -7  11   8        6.79       13.20      9.77 o 
  -6  11   8        3.30       -4.78      8.30 o 
  -5  11   8       22.20       31.61      9.63 o 
  -4  11   8        5.83       12.01      7.97 o 
  -3  11   8      325.35      345.42     16.13 o 
  -2  11   8      562.54      535.11     20.52 o 
  -1  11   8       33.95       34.61      8.69 o 
   0  11   8      453.47      448.76     18.25 o 
   1  11   8      234.75      282.17     19.61 o 
   2  11   8      117.22      137.46     15.28 o 
   3  11   8       23.61       57.29     17.16 o 
   4  11   8        0.47       17.57      9.89 o 
   5  11   8      124.35      132.12     18.11 o 
   6  11   8       49.37       35.79     16.24 o 
   7  11   8       57.17       84.60     18.06 o 
   8  11   8        0.01       31.53     12.87 o 
  -8  12   8       30.38       28.52     14.86 o 
  -7  12   8        7.90       31.99     11.72 o 
  -6  12   8       36.21       39.06     14.30 o 
  -5  12   8        4.48       16.61      9.97 o 
  -4  12   8        0.18       10.70      9.81 o 
  -3  12   8       27.98       21.78     10.26 o 
  -2  12   8        2.85        5.66     10.20 o 
  -1  12   8      625.80      561.23     30.83 o 
   0  12   8       18.36       28.89     10.23 o 
   1  12   8        2.93       10.25     10.04 o 
   2  12   8       62.78       32.86     20.03 o 
   3  12   8      294.91      306.84     20.27 o 
   4  12   8       89.21      121.03     14.52 o 
   5  12   8        2.31        5.78     16.59 o 
   6  12   8       40.36       46.15     14.36 o 
   7  12   8        0.47       -2.67     11.21 o 
  -7  13   8        0.11       14.55     13.23 o 
  -6  13   8       10.89       15.52     13.87 o 
  -5  13   8       16.41       18.59     12.74 o 
  -4  13   8        0.60       -2.91      9.73 o 
  -3  13   8       22.12       24.07     14.02 o 
  -2  13   8        0.00      -10.43     11.57 o 
  -1  13   8       75.71       89.42     25.31 o 
   0  13   8       46.61       48.68     17.52 o 
   1  13   8        5.34       13.44     10.35 o 
   2  13   8      261.64      225.49     22.50 o 
   3  13   8      201.05      194.77     26.15 o 
   4  13   8        7.26       23.15     12.66 o 
   5  13   8       23.31       21.27     15.94 o 
   6  13   8       34.85       28.20     14.13 o 
   7  13   8       80.99      125.25     27.94 o 
  -6  14   8       32.55       27.54     16.10 o 
  -5  14   8        6.18       17.05     18.53 o 
  -4  14   8        0.04        9.21     19.83 o 
  -3  14   8        8.27        5.92     10.48 o 
  -2  14   8      261.13      245.46     24.22 o 
  -1  14   8        0.98       -4.85      9.92 o 
   0  14   8        0.10        0.77     10.80 o 
   1  14   8       70.68       64.88     20.69 o 
   2  14   8       57.95       60.29     19.61 o 
   3  14   8       71.62       56.09     18.79 o 
   4  14   8       14.24        6.11     12.22 o 
   5  14   8       43.93       49.19     19.25 o 
   6  14   8        3.61       -2.95     13.88 o 
  -5  15   8        1.12        9.89     21.25 o 
  -4  15   8        8.83       11.35     17.28 o 
  -3  15   8        1.43        2.97     15.89 o 
  -2  15   8        2.25       -4.87     19.61 o 
  -1  15   8       28.34       38.56     14.04 o 
   0  15   8        0.00       11.48     20.63 o 
   1  15   8        9.18       19.11     16.97 o 
   2  15   8        0.78        2.53     16.05 o 
   3  15   8       64.65       86.07     23.18 o 
   4  15   8        5.69       17.16     21.82 o 
  -3  16   8        1.10       21.27     19.25 o 
  -2  16   8       47.44       15.72     30.35 o 
  -1  16   8       39.45       15.66     18.63 o 
   0  16   8       13.19       23.66     19.68 o 
   1  16   8        7.49        1.79     18.18 o 
   2  16   8        7.26       10.00     17.44 o 
   3  16   8        0.84       24.83     18.40 o 
 -11   1   9        1.32       15.89     14.80 o 
 -10   1   9       29.52       18.80     20.59 o 
  -9   1   9       24.28       36.44     15.63 o 
  -8   1   9      100.60      107.51     17.82 o 
  -7   1   9       42.17       38.43     15.20 o 
  -6   1   9       55.91       63.20      8.29 o 
  -5   1   9      130.72      136.68      9.75 o 
  -4   1   9      175.54      194.57      9.46 o 
  -3   1   9      399.83      387.05      8.69 o 
  -2   1   9       49.93       54.15      4.06 o 
  -1   1   9     2322.23     2300.70     19.63 o 
   0   1   9    18457.94    18129.02    109.17 o 
   1   1   9       24.74       29.57      2.54 o 
   2   1   9     3450.16     3398.00     24.26 o 
   3   1   9       20.43       24.51      3.54 o 
   4   1   9     1007.01      932.66     13.94 o 
   5   1   9       17.15       17.47      4.87 o 
   6   1   9       99.08      114.29     10.70 o 
   7   1   9        3.19       -8.34      8.34 o 
   8   1   9       18.82       27.31     19.21 o 
   9   1   9        0.02        6.66     19.60 o 
  10   1   9       15.29       27.53     11.34 o 
  11   1   9        0.01       -6.20     11.30 o 
 -11   2   9        0.35       26.20     18.09 o 
 -10   2   9       55.91       53.64     12.27 o 
  -9   2   9       71.13       65.28     11.52 o 
  -8   2   9       30.23       32.66     10.90 o 
  -7   2   9        4.90       10.98      7.60 o 
  -6   2   9      117.08      113.79     10.74 o 
  -5   2   9       30.41       49.28      6.69 o 
  -4   2   9      107.53      137.90      8.89 o 
  -3   2   9     1658.35     1874.53     24.83 o 
  -2   2   9      782.97      723.36     11.73 o 
  -1   2   9     5631.95     5300.40     35.48 o 
   0   2   9      132.25      140.50      5.95 o 
   1   2   9       75.13       83.55      3.85 o 
   2   2   9       54.10       54.17      3.63 o 
   3   2   9       87.84       95.93      4.75 o 
   4   2   9       72.10       75.28      5.49 o 
   5   2   9      777.03      732.58     19.88 o 
   6   2   9       26.89       33.80      5.77 o 
   7   2   9       75.04       78.31      9.30 o 
   8   2   9        1.79       13.90      7.60 o 
   9   2   9       43.75       16.45     11.55 o 
  10   2   9        1.67       13.91     11.54 o 
  11   2   9        5.96       19.47     11.35 o 
 -11   3   9        0.76       22.58     11.74 o 
 -10   3   9        0.18       -7.29      8.68 o 
  -9   3   9      322.71      286.24     18.56 o 
  -8   3   9        1.19       -6.15      6.60 o 
  -7   3   9      189.08      184.77     14.20 o 
  -6   3   9      144.65      135.67     11.75 o 
  -5   3   9       43.29       35.09      6.37 o 
  -4   3   9      551.83      548.08     15.48 o 
  -3   3   9     1329.43     1375.92     22.32 o 
  -2   3   9     2589.54     2724.33     23.53 o 
  -1   3   9      370.53      390.80      9.29 o 
   0   3   9    11609.32    11491.78     84.97 o 
   1   3   9      819.71      758.48     11.22 o 
   2   3   9      650.85      566.85      8.67 o 
   3   3   9        2.71        2.30      2.42 o 
   4   3   9      281.78      250.23      8.89 o 
   5   3   9       90.75       97.13      6.43 o 
   6   3   9       73.49       63.61      6.24 o 
   7   3   9        0.17       -3.03      5.66 o 
   8   3   9        4.31        6.54      6.27 o 
   9   3   9        0.81       -4.37      9.85 o 
  10   3   9        0.22       12.25      8.48 o 
  11   3   9        0.89       -6.02     17.16 o 
 -11   4   9        0.00       -6.86     12.45 o 
 -10   4   9        4.86        8.78     11.21 o 
  -9   4   9      211.88      227.67     17.07 o 
  -8   4   9        2.12        8.69     12.86 o 
  -7   4   9       75.72       65.90     10.82 o 
  -6   4   9      169.92      138.03     11.98 o 
  -5   4   9       19.52       26.88      6.58 o 
  -4   4   9      110.72      105.01      7.86 o 
  -3   4   9      767.11     1007.56     46.53 o 
  -2   4   9     1421.36     1539.52     16.29 o 
  -1   4   9    10213.22    10229.04     65.14 o 
   0   4   9      320.35      321.28      8.15 o 
   1   4   9      191.11      180.53      6.16 o 
   2   4   9      190.35      191.19      6.25 o 
   3   4   9       37.10       48.70      3.67 o 
   4   4   9      215.77      239.95     12.89 o 
   5   4   9       74.80       68.59      5.76 o 
   6   4   9       69.36       79.43      6.60 o 
   7   4   9      225.83      199.57     22.47 o 
   8   4   9       11.46       25.14     10.23 o 
   9   4   9       37.31       36.47     12.37 o 
  10   4   9        3.87        6.02     16.82 o 
 -10   5   9       10.91        5.45      9.35 o 
  -9   5   9        4.23       19.66     15.13 o 
  -8   5   9       16.48       18.75     10.15 o 
  -7   5   9       72.40       73.12     11.25 o 
  -6   5   9       14.39       10.76      6.37 o 
  -5   5   9        4.70       11.81      5.08 o 
  -4   5   9       92.95       86.39      8.22 o 
  -3   5   9      157.18      156.91      6.31 o 
  -2   5   9      228.45      224.17      7.39 o 
  -1   5   9     4272.59     4267.87     35.03 o 
   0   5   9      137.10      127.31      6.12 o 
   1   5   9       16.44       18.10      3.29 o 
   2   5   9       64.62       89.20      5.08 o 
   3   5   9       60.65       68.70      4.51 o 
   4   5   9      348.55      331.06     12.44 o 
   5   5   9       34.85       43.91      5.72 o 
   6   5   9       12.38       18.15      6.34 o 
   7   5   9       38.22       32.88      7.14 o 
   8   5   9       10.96       11.04     10.54 o 
   9   5   9        8.74       26.24     72.17 o 
  10   5   9       58.28       82.64     37.62 o 
 -10   6   9        9.54       30.09     11.02 o 
  -9   6   9        0.46       -1.61      8.38 o 
  -8   6   9       37.31       51.51     11.16 o 
  -7   6   9        1.65        9.67      7.93 o 
  -6   6   9      867.19      812.02     22.42 o 
  -5   6   9       23.99       11.88      5.88 o 
  -4   6   9       35.68       20.22      5.82 o 
  -3   6   9      179.32      183.84     10.25 o 
  -2   6   9     1482.36     1496.29     19.89 o 
  -1   6   9       30.48       20.68      3.48 o 
   0   6   9      202.24      209.08      7.67 o 
   1   6   9      842.77      813.08     14.27 o 
   2   6   9      456.61      438.51      8.51 o 
   3   6   9      174.38      187.36      8.91 o 
   4   6   9      714.07      695.45     17.91 o 
   5   6   9       51.08       52.10     10.19 o 
   6   6   9      206.59      192.27     20.34 o 
   7   6   9      543.42      467.36     16.14 o 
   8   6   9        2.11       13.48     33.42 o 
   9   6   9        3.08       55.56     43.70 o 
  10   6   9        0.00       15.91     18.87 o 
 -10   7   9        3.77       18.37     11.47 o 
  -9   7   9       11.10       19.45     10.68 o 
  -8   7   9       19.28        6.75      8.57 o 
  -7   7   9       94.15       94.41     11.15 o 
  -6   7   9        1.04        2.31      7.11 o 
  -5   7   9      434.83      397.16     14.62 o 
  -4   7   9      593.31      536.60     16.57 o 
  -3   7   9      637.41      651.02     17.92 o 
  -2   7   9       67.36      101.50      6.00 o 
  -1   7   9        1.09        7.05      4.92 o 
   0   7   9     2278.55     2373.35     25.87 o 
   1   7   9       21.23       30.89      4.74 o 
   2   7   9       19.23       12.40      4.66 o 
   3   7   9      228.39      214.36     10.10 o 
   4   7   9       67.38       58.77      6.51 o 
   5   7   9       96.18       93.12      9.76 o 
   6   7   9      449.23      372.77     18.61 o 
   7   7   9       16.66       12.01      8.24 o 
   8   7   9       19.81       26.70     16.82 o 
   9   7   9       13.91       12.27     24.89 o 
  10   7   9      107.58      206.84     30.61 o 
 -10   8   9        0.89       12.75     11.68 o 
  -9   8   9        3.53       17.00     11.64 o 
  -8   8   9       11.48       13.42      8.59 o 
  -7   8   9       92.21       54.09     11.49 o 
  -6   8   9       12.41       12.05      8.11 o 
  -5   8   9       21.58       34.85     10.90 o 
  -4   8   9        7.14       10.07      9.89 o 
  -3   8   9      104.48      119.58     12.46 o 
  -2   8   9       19.68       18.32      5.10 o 
  -1   8   9       15.02       27.84      6.28 o 
   0   8   9       88.93       82.89      5.91 o 
   1   8   9       31.04       39.08      5.49 o 
   2   8   9      414.14      400.95     14.49 o 
   3   8   9       14.67       19.78      5.57 o 
   4   8   9       68.64       64.68      7.44 o 
   5   8   9      745.49      718.71     26.44 o 
   6   8   9      129.52      124.80     14.28 o 
   7   8   9       14.20       18.21     16.86 o 
   8   8   9       90.09       97.12     31.20 o 
   9   8   9      152.29      170.87     28.83 o 
  -9   9   9       55.95       78.28     15.87 o 
  -8   9   9       24.42       44.79     17.27 o 
  -7   9   9        9.08       12.62      9.75 o 
  -6   9   9        0.83       -4.18      7.41 o 
  -5   9   9      171.77      167.41     13.98 o 
  -4   9   9       47.32       50.61     10.85 o 
  -3   9   9      173.79      152.41     10.14 o 
  -2   9   9      456.10      454.61     15.62 o 
  -1   9   9        7.23        3.73      4.37 o 
   0   9   9      443.48      414.40     12.95 o 
   1   9   9       29.96       29.42      6.01 o 
   2   9   9      295.86      265.46     12.04 o 
   3   9   9      211.51      229.91     11.78 o 
   4   9   9       63.41       96.38     13.24 o 
   5   9   9        6.06       13.76     10.18 o 
   6   9   9      390.91      376.79     28.64 o 
   7   9   9       40.14       34.81     11.73 o 
   8   9   9        2.90       15.52      8.88 o 
   9   9   9       22.00       59.23     33.19 o 
  -9  10   9        3.14        2.25     12.99 o 
  -8  10   9       44.57       40.12     12.09 o 
  -7  10   9        9.99       14.11     11.42 o 
  -6  10   9      144.85      123.42     14.51 o 
  -5  10   9        0.59       -7.27      7.27 o 
  -4  10   9        2.48       13.05      7.54 o 
  -3  10   9      213.09      203.03     10.87 o 
  -2  10   9       18.23       27.04      7.14 o 
  -1  10   9      137.10      130.94     10.91 o 
   0  10   9     1840.89     1775.39     29.74 o 
   1  10   9        0.08       -5.61      6.34 o 
   2  10   9       59.32       51.09      7.50 o 
   3  10   9      103.71      110.34     11.54 o 
   4  10   9      376.30      385.31     20.38 o 
   5  10   9       48.74       39.94     12.75 o 
   6  10   9      488.31      464.63     30.62 o 
   7  10   9        8.08       11.66     10.52 o 
   8  10   9       33.34       69.93     12.60 o 
   9  10   9       25.75       41.48     20.57 o 
  -8  11   9        0.19       -1.18     11.66 o 
  -7  11   9       66.63       75.02     15.82 o 
  -6  11   9       67.72       61.61     13.31 o 
  -5  11   9       54.72       80.60     16.88 o 
  -4  11   9      263.95      261.59     16.82 o 
  -3  11   9       79.16      114.10     13.83 o 
  -2  11   9      754.44      656.75     22.40 o 
  -1  11   9        6.61        0.02      6.78 o 
   0  11   9      387.97      337.95     16.62 o 
   1  11   9       67.07       86.55     11.79 o 
   2  11   9      487.40      442.28     18.39 o 
   3  11   9        0.00      -10.03     13.11 o 
   4  11   9      492.09      503.46     23.56 o 
   5  11   9       37.52       43.72     14.24 o 
   6  11   9        0.23       12.83     11.78 o 
   7  11   9       29.73       28.13     12.32 o 
   8  11   9       27.68       41.75     13.70 o 
  -7  12   9        0.91       -4.42     13.36 o 
  -6  12   9       18.88       25.04     12.54 o 
  -5  12   9        0.02        4.52     10.93 o 
  -4  12   9      110.76       97.19     14.93 o 
  -3  12   9        4.27       12.07      9.03 o 
  -2  12   9        6.67       19.91     10.84 o 
  -1  12   9       30.94       49.43     11.79 o 
   0  12   9      298.42      301.52     19.72 o 
   1  12   9      108.26      112.75     13.56 o 
   2  12   9       13.85       20.00      8.85 o 
   3  12   9       32.39       47.77     13.66 o 
   4  12   9      397.18      368.69     22.43 o 
   5  12   9       25.62       21.19     14.11 o 
   6  12   9       86.05       73.81     31.17 o 
   7  12   9       13.40       26.23     15.89 o 
  -7  13   9       44.33       47.54     42.34 o 
  -6  13   9        1.89       28.60     15.81 o 
  -5  13   9        1.49        8.96     13.97 o 
  -4  13   9       73.20       77.67     16.59 o 
  -3  13   9        0.14       13.23      9.96 o 
  -2  13   9      111.87       94.90     17.02 o 
  -1  13   9      101.12      101.16     16.59 o 
   0  13   9       72.91      110.78     17.36 o 
   1  13   9      268.42      269.23     27.77 o 
   2  13   9       26.60        7.40      9.60 o 
   3  13   9       19.56       25.60     12.27 o 
   4  13   9        0.42       25.27     12.49 o 
   5  13   9       74.43       83.42     20.42 o 
   6  13   9        0.27        9.61     15.28 o 
  -6  14   9       35.60       64.46     20.83 o 
  -5  14   9       15.63       36.26     20.69 o 
  -4  14   9        2.14        2.92     13.01 o 
  -3  14   9        0.09        9.11     10.44 o 
  -2  14   9       19.92       15.02     15.69 o 
  -1  14   9        5.14       18.75     14.14 o 
   0  14   9       59.63       67.61     28.85 o 
   1  14   9        0.00      -12.99     12.99 o 
   2  14   9       17.33       30.85     29.66 o 
   3  14   9        2.13       10.48     15.16 o 
   4  14   9        3.70       -3.75     22.28 o 
   5  14   9        7.62       19.94     16.44 o 
  -4  15   9       45.59       80.54     22.11 o 
  -3  15   9        2.37       17.66     21.59 o 
  -2  15   9       18.81       51.29     21.00 o 
  -1  15   9        0.24      -12.25     15.50 o 
   0  15   9       21.71        9.38     26.25 o 
   1  15   9       24.93       37.18     19.18 o 
   2  15   9       13.08       23.64     20.57 o 
   3  15   9      183.91      175.40     27.51 o 
   4  15   9       10.81       28.87     23.53 o 
  -2  16   9       15.49        2.50     21.48 o 
  -1  16   9       12.04      -14.96     14.96 o 
   0  16   9       63.11       75.99     23.54 o 
   1  16   9       92.99       93.32     25.66 o 
   2  16   9        2.39        3.04     16.18 o 
 -11   0  10       27.24       15.87     24.49 o 
 -10   0  10        3.48       52.08     54.10 o 
  -9   0  10      107.06      119.15     47.93 o 
  -8   0  10      834.20      808.48     34.94 o 
  -7   0  10      128.69      136.75     16.91 o 
  -6   0  10       30.83       36.79     10.02 o 
  -5   0  10        0.20       -1.32      6.41 o 
  -4   0  10      294.30      381.64     15.68 o 
  -3   0  10      139.22      151.53      8.81 o 
  -2   0  10      168.52      158.47      8.25 o 
  -1   0  10      284.52      294.08      9.72 o 
   0   0  10      411.76      472.05     10.71 o 
   1   0  10     1027.56      943.97     14.42 o 
   2   0  10    15815.45    15569.97    122.70 o 
   3   0  10        8.53        9.16      4.61 o 
   4   0  10    10092.51     9556.74     95.17 o 
   5   0  10      105.88       93.92     11.74 o 
   6   0  10      135.85      100.78     13.45 o 
   7   0  10        3.17        9.34     19.15 o 
   8   0  10      163.98      183.62     18.44 o 
   9   0  10        0.56       10.24     25.63 o 
  10   0  10       21.60       36.62     45.06 o 
  11   0  10        0.72        1.25     15.80 o 
 -11   1  10        4.60       13.16     12.22 o 
 -10   1  10        1.65        3.46      8.31 o 
  -9   1  10        0.00       -1.58      8.27 o 
  -8   1  10      711.68      726.20     24.96 o 
  -7   1  10      166.78      192.14     13.51 o 
  -6   1  10        9.37        4.22      5.67 o 
  -5   1  10       90.99      116.81      8.36 o 
  -4   1  10      118.79      158.51     10.64 o 
  -3   1  10       10.73       11.65      3.25 o 
  -2   1  10        0.36        2.85      2.51 o 
  -1   1  10     1154.76      977.88     12.08 o 
   0   1  10      812.62      878.30     16.46 o 
   1   1  10      786.44      713.35      8.78 o 
   2   1  10      389.76      372.90      7.48 o 
   3   1  10     1738.86     1644.45     18.05 o 
   4   1  10       79.89       88.35      6.37 o 
   5   1  10      625.24      666.75     12.96 o 
   6   1  10       15.94       12.91      7.05 o 
   7   1  10       17.26       14.41      7.71 o 
   8   1  10        2.17       -3.44      7.05 o 
   9   1  10        0.29       -6.67     17.80 o 
  10   1  10        4.78      -10.91     10.91 o 
  11   1  10        1.50       11.89      9.44 o 
 -11   2  10        4.58       27.50     19.45 o 
 -10   2  10        5.21       20.17      9.72 o 
  -9   2  10        4.23       21.46     14.45 o 
  -8   2  10      350.83      389.76     19.50 o 
  -7   2  10       52.06       65.89     16.72 o 
  -6   2  10       31.70       25.25      7.47 o 
  -5   2  10      221.37      207.93     10.82 o 
  -4   2  10     1127.99     1317.37     25.43 o 
  -3   2  10      337.39      388.64      9.55 o 
  -2   2  10      294.16      335.70      8.48 o 
  -1   2  10       68.51       83.99      4.80 o 
   0   2  10     2730.68     2550.44     25.23 o 
   1   2  10      199.00      212.74      5.41 o 
   2   2  10     4544.08     4467.45     30.39 o 
   3   2  10      177.78      175.81      5.81 o 
   4   2  10      115.69      140.93      6.38 o 
   5   2  10       83.14       93.44      6.78 o 
   6   2  10      794.21      730.86     19.96 o 
   7   2  10        1.81       -4.72      6.31 o 
   8   2  10        0.48       -6.53      6.53 o 
   9   2  10        0.04       -7.21      7.21 o 
  10   2  10        1.13       -4.68      8.65 o 
  11   2  10        1.44        4.25     12.62 o 
 -11   3  10        6.67       21.00     15.47 o 
 -10   3  10        2.12        6.01      8.65 o 
  -9   3  10       49.76       42.26     10.45 o 
  -8   3  10        2.76        1.13      7.62 o 
  -7   3  10        8.62       25.28      8.38 o 
  -6   3  10       22.59       15.13      7.10 o 
  -5   3  10      409.05      368.74     13.56 o 
  -4   3  10       33.50       52.21      7.02 o 
  -3   3  10      949.64      915.88     18.55 o 
  -2   3  10     3154.56     3309.95     27.30 o 
  -1   3  10      271.33      231.18      7.86 o 
   0   3  10      872.94      873.02     14.24 o 
   1   3  10      111.60      119.27      5.31 o 
   2   3  10       10.20        4.49      2.45 o 
   3   3  10        2.76       -0.74      2.67 o 
   4   3  10       11.93       13.17      3.21 o 
   5   3  10      913.08      809.23     15.17 o 
   6   3  10       33.13       27.04      7.01 o 
   7   3  10       18.70       17.63     11.54 o 
   8   3  10        0.02       -5.55      5.55 o 
   9   3  10        0.39       -0.32      6.86 o 
  10   3  10        0.41        4.13      9.26 o 
  11   3  10        0.32       -6.14     16.03 o 
 -11   4  10        0.58       -4.32     15.88 o 
 -10   4  10        2.67       11.36     14.40 o 
  -9   4  10       24.26       19.80      9.34 o 
  -8   4  10       14.16       14.48      8.93 o 
  -7   4  10       25.93       33.59      9.55 o 
  -6   4  10       82.96       72.84     10.43 o 
  -5   4  10      180.20      187.97     11.05 o 
  -4   4  10       13.08       12.26      5.00 o 
  -3   4  10      515.95      476.81     14.94 o 
  -2   4  10     1264.31     1462.85     17.93 o 
  -1   4  10      358.82      318.37      8.34 o 
   0   4  10     1582.19     1654.41     21.95 o 
   1   4  10      172.27      162.12      6.27 o 
   2   4  10      191.24      207.56      6.14 o 
   3   4  10       17.32       14.92      3.15 o 
   4   4  10     1308.74     1416.31     16.88 o 
   5   4  10        1.43        4.13      4.07 o 
   6   4  10        0.64        8.28      7.67 o 
   7   4  10      206.72      179.48     11.92 o 
   8   4  10      155.89      136.40     15.08 o 
   9   4  10        0.13       -1.39      6.38 o 
  10   4  10       28.19       42.17     22.96 o 
 -10   5  10        5.94        3.76      9.94 o 
  -9   5  10       28.23       26.10     12.34 o 
  -8   5  10      136.32      144.96     16.16 o 
  -7   5  10      190.29      173.26     14.66 o 
  -6   5  10       36.65       26.47      8.56 o 
  -5   5  10      194.43      199.77     11.73 o 
  -4   5  10      284.82      265.22     12.23 o 
  -3   5  10       18.06       25.53      4.80 o 
  -2   5  10     1971.50     2059.24     24.27 o 
  -1   5  10      854.91      836.00     13.68 o 
   0   5  10      886.21      852.08     13.89 o 
   1   5  10       13.31       17.42      3.43 o 
   2   5  10        0.04       -1.98      2.44 o 
   3   5  10      269.28      268.47     11.69 o 
   4   5  10      465.98      425.44     10.83 o 
   5   5  10      149.81      163.01      8.73 o 
   6   5  10       75.06       79.81      9.00 o 
   7   5  10        1.45       13.70     10.37 o 
   8   5  10        3.93        6.00     12.70 o 
   9   5  10        2.13       36.08     53.42 o 
  10   5  10        5.16       -5.47     37.05 o 
 -10   6  10        1.94       -1.86     10.61 o 
  -9   6  10        0.01        4.94      9.56 o 
  -8   6  10        4.14       10.61     10.75 o 
  -7   6  10      302.40      304.73     17.51 o 
  -6   6  10       76.12       73.62     11.06 o 
  -5   6  10      157.61      155.19     11.48 o 
  -4   6  10      380.44      319.00     15.04 o 
  -3   6  10      112.33      133.20      6.37 o 
  -2   6  10     1953.15     1959.29     23.92 o 
  -1   6  10       86.10       87.21      5.65 o 
   0   6  10       22.51       32.97      6.87 o 
   1   6  10        0.36        4.70      3.10 o 
   2   6  10       37.14       58.18      7.10 o 
   3   6  10        0.01        4.87      3.94 o 
   4   6  10      110.53      135.03      8.55 o 
   5   6  10       20.96       20.76      6.04 o 
   6   6  10        0.13        5.07     10.73 o 
   7   6  10      100.05      100.06     18.55 o 
   8   6  10       11.75       16.12     20.57 o 
   9   6  10        8.96       25.03     17.09 o 
  10   6  10        0.46       14.08     15.57 o 
 -10   7  10        6.25       19.82     12.09 o 
  -9   7  10        9.39       -4.71      8.41 o 
  -8   7  10       13.42        9.89      8.33 o 
  -7   7  10       12.80       27.35     14.28 o 
  -6   7  10      236.23      238.98     16.33 o 
  -5   7  10       32.80       50.43      8.82 o 
  -4   7  10      158.93      164.77     12.25 o 
  -3   7  10      391.62      387.53     21.04 o 
  -2   7  10     1319.66     1258.69     17.49 o 
  -1   7  10      162.81      170.65      7.85 o 
   0   7  10     1504.52     1562.47     20.85 o 
   1   7  10      246.96      228.14      8.45 o 
   2   7  10      580.75      586.77     14.86 o 
   3   7  10       12.10        7.84      4.76 o 
   4   7  10       78.75       82.86      7.34 o 
   5   7  10       90.26       92.44     17.93 o 
   6   7  10      129.84      151.05     11.81 o 
   7   7  10       15.16        8.30      8.60 o 
   8   7  10       13.64        6.13     14.59 o 
   9   7  10       35.50       77.01     40.63 o 
  10   7  10       65.63      157.61     37.00 o 
 -10   8  10        8.27       -4.09     14.21 o 
  -9   8  10       57.44       57.89     22.34 o 
  -8   8  10        9.55        3.62      9.92 o 
  -7   8  10        0.01       -7.08      8.52 o 
  -6   8  10      312.03      317.49     16.51 o 
  -5   8  10      777.29      646.09     19.78 o 
  -4   8  10      193.40      186.85     13.16 o 
  -3   8  10      342.70      358.84     16.45 o 
  -2   8  10       68.82       73.39      5.54 o 
  -1   8  10     1567.74     1527.14     21.10 o 
   0   8  10       14.80       19.81      4.67 o 
   1   8  10      308.71      304.91     10.66 o 
   2   8  10      177.74      168.92      9.82 o 
   3   8  10       13.62       12.06      5.31 o 
   4   8  10      301.49      297.89     12.12 o 
   5   8  10      190.51      214.06     16.83 o 
   6   8  10      194.15      199.80     19.05 o 
   7   8  10        5.25       10.15      8.74 o 
   8   8  10        6.93        3.06     11.81 o 
   9   8  10       19.67       54.51     33.42 o 
  -9   9  10       11.87       19.77     12.81 o 
  -8   9  10       20.16       16.33     11.77 o 
  -7   9  10       67.75       55.65     13.10 o 
  -6   9  10      138.92      136.92     14.64 o 
  -5   9  10       12.43       11.43      8.14 o 
  -4   9  10      898.75      869.21     27.87 o 
  -3   9  10        4.67       17.68      6.43 o 
  -2   9  10       17.64       20.75     10.14 o 
  -1   9  10      716.07      756.99     18.36 o 
   0   9  10        0.31        4.25      5.26 o 
   1   9  10      548.66      521.22     14.12 o 
   2   9  10       52.91       43.10      7.32 o 
   3   9  10      290.92      263.52     12.48 o 
   4   9  10      391.72      393.54     22.78 o 
   5   9  10      176.28      180.29     17.15 o 
   6   9  10      456.01      448.51     23.67 o 
   7   9  10        4.29       18.99      9.90 o 
   8   9  10        0.90       -3.57     14.05 o 
   9   9  10       19.68       52.69     20.64 o 
  -9  10  10       12.78       -5.44     12.01 o 
  -8  10  10       25.09       21.37     13.45 o 
  -7  10  10       52.58       71.41     14.08 o 
  -6  10  10       73.54       87.91     17.22 o 
  -5  10  10        5.26        3.14      8.43 o 
  -4  10  10       32.96       33.06     10.77 o 
  -3  10  10      318.41      335.67     14.04 o 
  -2  10  10        4.66        4.68      5.86 o 
  -1  10  10        0.21        1.42      9.78 o 
   0  10  10      849.85      852.08     21.01 o 
   1  10  10      390.83      402.63     15.00 o 
   2  10  10      510.32      504.89     16.31 o 
   3  10  10      104.04       79.26     13.60 o 
   4  10  10      653.68      682.22     25.46 o 
   5  10  10       25.79       72.55     25.49 o 
   6  10  10      494.78      513.19     26.12 o 
   7  10  10       53.65       80.86     25.35 o 
   8  10  10        0.51       11.79     10.35 o 
  -8  11  10       13.26        8.39     11.88 o 
  -7  11  10        0.84       10.18     15.19 o 
  -6  11  10        0.41       14.44     11.45 o 
  -5  11  10       78.36       62.45     12.09 o 
  -4  11  10      251.66      227.32     21.77 o 
  -3  11  10      161.81      174.96     14.36 o 
  -2  11  10       74.37       92.72     10.21 o 
  -1  11  10      143.53      156.23     14.72 o 
   0  11  10      251.46      240.68     17.74 o 
   1  11  10      440.78      457.13     27.71 o 
   2  11  10       18.35       14.74      8.68 o 
   3  11  10        2.32       -7.66      7.66 o 
   4  11  10        0.02       12.83      8.76 o 
   5  11  10       81.16       97.30     16.97 o 
   6  11  10        0.54       16.89     11.71 o 
   7  11  10       20.28       26.15     12.50 o 
   8  11  10       48.19       60.27     17.11 o 
  -7  12  10        0.40        8.12     14.00 o 
  -6  12  10        9.68       27.14     15.28 o 
  -5  12  10       25.12       16.54     12.22 o 
  -4  12  10       21.39       24.86     12.06 o 
  -3  12  10       16.52       21.40      9.82 o 
  -2  12  10       55.39       65.65     17.40 o 
  -1  12  10       46.08       29.00     17.57 o 
   0  12  10      208.43      205.91     15.57 o 
   1  12  10       11.91       16.52      8.82 o 
   2  12  10       12.52       11.25      9.97 o 
   3  12  10       95.79      109.98     16.89 o 
   4  12  10      229.25      234.16     32.02 o 
   5  12  10        7.43        4.29     12.11 o 
   6  12  10      124.47      147.12     25.70 o 
   7  12  10       21.00       29.08     13.46 o 
  -7  13  10        0.88       23.44     16.21 o 
  -6  13  10        0.14       13.16     14.15 o 
  -5  13  10       62.34       59.32     18.35 o 
  -4  13  10       64.39       96.17     20.42 o 
  -3  13  10      142.63      143.28     18.77 o 
  -2  13  10       24.15        1.84     17.94 o 
  -1  13  10      121.30       99.79     16.57 o 
   0  13  10      102.46       89.82     16.85 o 
   1  13  10        0.86       -2.98      9.74 o 
   2  13  10       38.38       11.89     14.86 o 
   3  13  10        2.97       24.24     12.56 o 
   4  13  10       50.93       44.46     20.89 o 
   5  13  10       25.07       51.07     15.44 o 
   6  13  10       83.34       86.67     29.64 o 
  -6  14  10       32.70       41.43     19.68 o 
  -5  14  10       13.07        8.07     17.39 o 
  -4  14  10        0.46       35.33     16.29 o 
  -3  14  10        0.01        3.77     16.99 o 
  -2  14  10        0.21        6.80     15.23 o 
  -1  14  10       21.06       21.42     11.37 o 
   0  14  10        1.18       29.68     13.85 o 
   1  14  10       51.90       46.67     18.28 o 
   2  14  10       47.33       38.16     17.70 o 
   3  14  10       12.71       19.09     15.09 o 
   4  14  10       25.20       22.88     16.67 o 
   5  14  10       48.76       71.09     20.37 o 
  -4  15  10       32.67       50.21     19.00 o 
  -3  15  10       39.30       11.05     17.54 o 
  -2  15  10       38.71       32.42     19.27 o 
  -1  15  10        6.20       25.09     18.89 o 
   0  15  10       13.77       15.23     21.25 o 
   1  15  10       21.19       -2.80     17.11 o 
   2  15  10        6.54       29.65     17.95 o 
   3  15  10        2.73       -0.52     24.83 o 
   4  15  10       31.72       39.21     26.71 o 
  -2  16  10       16.39       12.55     18.62 o 
  -1  16  10       11.55        5.23     18.89 o 
   0  16  10        0.03       11.53     19.24 o 
   1  16  10        4.54       17.92     20.97 o 
   2  16  10        0.01       19.00     22.28 o 
 -11   1  11        6.90       32.80     12.21 o 
 -10   1  11        0.00       -1.30      9.85 o 
  -9   1  11       33.11       33.98     12.58 o 
  -8   1  11        8.16       -3.08      7.36 o 
  -7   1  11      419.21      400.94     17.05 o 
  -6   1  11      173.02      211.21     12.75 o 
  -5   1  11       12.15       19.81      6.72 o 
  -4   1  11      931.75      852.36     16.51 o 
  -3   1  11      229.61      210.60      7.25 o 
  -2   1  11     1344.67     1334.03     15.22 o 
  -1   1  11       11.52       16.10      3.06 o 
   0   1  11      314.25      295.47      8.40 o 
   1   1  11       71.97       60.72      3.28 o 
   2   1  11     8171.02     7719.09     46.92 o 
   3   1  11        2.56       -2.57      2.57 o 
   4   1  11     2695.91     2626.48     28.63 o 
   5   1  11        8.07        1.81      4.61 o 
   6   1  11        2.23        4.93      6.69 o 
   7   1  11        2.67       19.99     11.61 o 
   8   1  11        4.44       -5.22      6.74 o 
   9   1  11        2.78        9.22      8.74 o 
  10   1  11        2.37        4.15      8.56 o 
  11   1  11        0.56       27.22     10.07 o 
 -11   2  11       11.54       40.88     12.31 o 
 -10   2  11        8.87       14.41      9.38 o 
  -9   2  11       16.06       14.88     10.52 o 
  -8   2  11        0.21        3.03      7.26 o 
  -7   2  11      559.36      533.14     20.46 o 
  -6   2  11       10.31       16.29      8.82 o 
  -5   2  11      156.89      148.46      9.82 o 
  -4   2  11        6.01        6.33      5.36 o 
  -3   2  11       62.33       62.80      5.22 o 
  -2   2  11      412.21      471.19     10.18 o 
  -1   2  11      259.48      315.95      6.56 o 
   0   2  11      106.74       98.60      6.01 o 
   1   2  11      280.32      269.76      6.17 o 
   2   2  11      141.37      133.55      5.41 o 
   3   2  11      555.00      513.40      9.19 o 
   4   2  11       26.10       36.47      4.48 o 
   5   2  11       61.17       68.99      5.47 o 
   6   2  11       34.84       53.91      8.40 o 
   7   2  11       68.69       60.58      9.64 o 
   8   2  11        0.19       -7.64      7.64 o 
   9   2  11        6.33        5.90      7.66 o 
  10   2  11        0.89       -6.80     15.16 o 
  11   2  11        4.37       16.14     12.73 o 
 -11   3  11        8.80       15.40     12.31 o 
 -10   3  11        1.50       11.94      9.38 o 
  -9   3  11        5.78        9.00      8.45 o 
  -8   3  11       34.42       23.39      9.19 o 
  -7   3  11       67.72       69.86     10.94 o 
  -6   3  11       96.15      117.64     11.65 o 
  -5   3  11      245.20      223.74     11.81 o 
  -4   3  11      395.99      394.20     15.13 o 
  -3   3  11        0.81       -0.82      3.92 o 
  -2   3  11     6668.62     6975.11     46.93 o 
  -1   3  11       86.08      106.86      6.37 o 
   0   3  11     1477.63     1491.12     19.52 o 
   1   3  11      446.78      433.33      8.24 o 
   2   3  11     1189.54     1123.73     13.14 o 
   3   3  11       25.19       27.41      3.65 o 
   4   3  11      782.95      799.15     12.66 o 
   5   3  11        4.04       10.69      4.49 o 
   6   3  11       50.45       55.81     10.25 o 
   7   3  11        2.91       -2.74      6.42 o 
   8   3  11       11.65        4.17      7.13 o 
   9   3  11        0.41       15.35     21.91 o 
  10   3  11        0.94       -3.38     11.28 o 
 -11   4  11        0.97      -13.83     13.83 o 
 -10   4  11        2.08        8.04      9.80 o 
  -9   4  11      104.01      115.38     14.38 o 
  -8   4  11       35.64       33.19      9.76 o 
  -7   4  11      104.89       96.51     12.16 o 
  -6   4  11        1.11       -2.74      6.22 o 
  -5   4  11       76.80       59.38      8.20 o 
  -4   4  11        2.14        8.98      5.03 o 
  -3   4  11      207.23      270.67     11.97 o 
  -2   4  11     3895.42     3999.20     33.95 o 
  -1   4  11     2286.57     2265.27     23.04 o 
   0   4  11       42.56       60.26      4.99 o 
   1   4  11     1001.86     1036.86     14.40 o 
   2   4  11      340.06      374.16      8.14 o 
   3   4  11        5.79        8.25      3.18 o 
   4   4  11       17.51       13.73      3.46 o 
   5   4  11       28.69       35.64      5.49 o 
   6   4  11      125.40      125.27     10.39 o 
   7   4  11      170.13      166.78     11.83 o 
   8   4  11       69.01       64.31      9.37 o 
   9   4  11        5.06       15.70     22.69 o 
  10   4  11        7.41       -7.27     16.82 o 
 -10   5  11        0.64       -1.33      9.79 o 
  -9   5  11        4.18       22.89     16.72 o 
  -8   5  11       21.32       12.10      8.84 o 
  -7   5  11       82.79       87.93     11.81 o 
  -6   5  11      170.43      190.85     14.07 o 
  -5   5  11        0.30       -5.76      5.76 o 
  -4   5  11       89.52       96.16      8.94 o 
  -3   5  11      321.61      325.67      9.67 o 
  -2   5  11     1103.03     1123.67     17.86 o 
  -1   5  11      339.43      400.70      9.89 o 
   0   5  11     1047.03     1059.43     17.78 o 
   1   5  11        2.02        2.09      2.79 o 
   2   5  11        9.06        3.89      2.95 o 
   3   5  11        0.00        1.44      2.79 o 
   4   5  11        6.40        8.99      4.53 o 
   5   5  11       39.85       36.48      9.96 o 
   6   5  11       95.61      100.04     14.47 o 
   7   5  11       24.42        5.20      7.02 o 
   8   5  11        4.21       -5.85      8.86 o 
   9   5  11        7.46       22.20     15.70 o 
  10   5  11      118.16      506.91     59.90 o 
 -10   6  11        3.52       -0.78     11.44 o 
  -9   6  11        1.29       15.50     12.19 o 
  -8   6  11       76.52       95.42     12.83 o 
  -7   6  11        0.52        4.52      7.56 o 
  -6   6  11        4.51       -7.03      7.03 o 
  -5   6  11      174.67      174.84     12.18 o 
  -4   6  11      147.26      145.09     22.66 o 
  -3   6  11       58.07       51.76      5.55 o 
  -2   6  11      449.23      425.87     13.24 o 
  -1   6  11      112.03      125.75      6.29 o 
   0   6  11      449.89      426.74     10.73 o 
   1   6  11       75.94      103.72      6.19 o 
   2   6  11       31.27       31.50      4.30 o 
   3   6  11        4.39        5.02      3.18 o 
   4   6  11       87.21       97.47      7.91 o 
   5   6  11        0.89        1.02      5.38 o 
   6   6  11       74.16       58.12      9.14 o 
   7   6  11        1.27       -1.78      6.63 o 
   8   6  11        5.76       11.87     18.58 o 
   9   6  11       44.88       75.39     25.63 o 
  10   6  11       14.69       46.66     22.39 o 
 -10   7  11        0.13        8.40     11.52 o 
  -9   7  11       14.94       21.36     10.01 o 
  -8   7  11        0.18       14.08      8.52 o 
  -7   7  11       17.40       25.13      9.12 o 
  -6   7  11       14.75       14.06      8.47 o 
  -5   7  11       32.82       20.82     10.85 o 
  -4   7  11       31.22       20.20      7.32 o 
  -3   7  11      548.95      549.29     19.30 o 
  -2   7  11       54.95       75.12      7.06 o 
  -1   7  11      131.09      133.71      6.76 o 
   0   7  11      246.30      234.51      9.11 o 
   1   7  11        9.68       10.33      3.92 o 
   2   7  11      821.69      826.61     12.95 o 
   3   7  11       27.78       29.36      5.83 o 
   4   7  11        0.76       -1.97      4.58 o 
   5   7  11       87.89       84.14      8.98 o 
   6   7  11      192.94      180.44     12.84 o 
   7   7  11       34.56       42.21     10.32 o 
   8   7  11        0.41       21.19      8.05 o 
   9   7  11       26.76       15.80     23.41 o 
  10   7  11        0.11       25.81     16.45 o 
  -9   8  11        2.43       -9.11      9.99 o 
  -8   8  11        0.09        0.62     10.40 o 
  -7   8  11       20.15        1.00      9.19 o 
  -6   8  11      136.89      121.50     13.63 o 
  -5   8  11        0.19        3.99     11.11 o 
  -4   8  11        0.88       -6.48      6.48 o 
  -3   8  11      285.83      274.99     15.10 o 
  -2   8  11        2.98       -0.28      3.85 o 
  -1   8  11      590.48      546.50     12.89 o 
   0   8  11      304.72      295.99     10.50 o 
   1   8  11      122.42      142.03     10.62 o 
   2   8  11        1.03       14.63      6.52 o 
   3   8  11      142.50      144.96      9.79 o 
   4   8  11      456.08      448.82     14.02 o 
   5   8  11       67.43       78.95     10.64 o 
   6   8  11        7.30       17.39      9.34 o 
   7   8  11       12.22       13.90      9.39 o 
   8   8  11        1.63       13.57     15.34 o 
   9   8  11       46.24       -2.36     43.42 o 
  -9   9  11        0.18        7.51     12.61 o 
  -8   9  11       99.46      107.27     21.16 o 
  -7   9  11        6.08       18.43     10.67 o 
  -6   9  11      213.37      213.79     18.70 o 
  -5   9  11       99.72       92.27     13.02 o 
  -4   9  11        0.28       18.70      9.27 o 
  -3   9  11      232.90      179.17     19.65 o 
  -2   9  11       37.28       37.12      7.64 o 
  -1   9  11     2923.43     2866.56     31.78 o 
   0   9  11      546.66      525.95     14.20 o 
   1   9  11      536.04      497.38     14.29 o 
   2   9  11       19.26       17.84      9.02 o 
   3   9  11      136.28      139.27     10.29 o 
   4   9  11      361.38      293.75     14.68 o 
   5   9  11        0.15       -2.89      8.95 o 
   6   9  11      111.79      116.15     18.48 o 
   7   9  11       24.73       21.48     10.58 o 
   8   9  11       20.49       15.90     10.17 o 
   9   9  11       34.69       77.10     33.02 o 
  -9  10  11        0.56        8.30     16.14 o 
  -8  10  11       20.07       38.66     15.40 o 
  -7  10  11        0.11        7.00     10.82 o 
  -6  10  11      118.26      124.06     16.90 o 
  -5  10  11        0.49       -1.80      8.31 o 
  -4  10  11      120.09      106.52     14.15 o 
  -3  10  11       76.33       95.57      9.87 o 
  -2  10  11       16.92       -0.80      5.95 o 
  -1  10  11      219.47      254.45     13.47 o 
   0  10  11       82.36       81.92      9.27 o 
   1  10  11        0.42       14.78      6.00 o 
   2  10  11      164.91      200.78     12.08 o 
   3  10  11       92.94       95.03     11.35 o 
   4  10  11        6.16       30.87      8.79 o 
   5  10  11       62.47      100.88     17.00 o 
   6  10  11      212.18      196.85     19.38 o 
   7  10  11        8.26       33.94     11.68 o 
   8  10  11       28.54       34.35     17.42 o 
  -8  11  11       59.00       39.57     14.57 o 
  -7  11  11        2.61       16.68     12.00 o 
  -6  11  11      158.86      155.76     19.43 o 
  -5  11  11        0.37        8.22      8.67 o 
  -4  11  11      155.61      143.81     16.11 o 
  -3  11  11       22.12       30.57      9.09 o 
  -2  11  11      332.74      299.28     15.30 o 
  -1  11  11       26.56       36.33      8.90 o 
   0  11  11      524.74      512.24     23.63 o 
   1  11  11     1652.94     1571.69     39.94 o 
   2  11  11      535.30      536.34     25.66 o 
   3  11  11        0.18       -7.29      7.29 o 
   4  11  11      100.02      102.69     14.23 o 
   5  11  11      564.50      578.85     29.42 o 
   6  11  11       54.63       86.34     38.84 o 
   7  11  11        2.49       16.09     12.23 o 
   8  11  11       54.61       55.01     15.60 o 
  -7  12  11        0.34       -4.51     12.13 o 
  -6  12  11       63.18       83.41     20.02 o 
  -5  12  11        0.34       -3.37     10.76 o 
  -4  12  11       65.96       65.78     17.27 o 
  -3  12  11       75.59       87.64     13.12 o 
  -2  12  11        5.80       17.72     15.10 o 
  -1  12  11       58.94       67.77     13.67 o 
   0  12  11        1.10       -5.85      6.69 o 
   1  12  11      376.96      350.94     19.94 o 
   2  12  11       33.23       36.00      8.61 o 
   3  12  11       57.39       28.82     16.27 o 
   4  12  11      140.23      148.47     19.34 o 
   5  12  11        0.09       14.77     17.71 o 
   6  12  11        5.58       17.62     15.57 o 
   7  12  11        2.85       29.61     16.00 o 
  -6  13  11      121.88      165.08     26.24 o 
  -5  13  11        0.04       13.30     14.92 o 
  -4  13  11       81.94       69.39     19.47 o 
  -3  13  11        0.00       -6.59     12.36 o 
  -2  13  11        0.77        1.66     14.01 o 
  -1  13  11      110.79      130.75     17.83 o 
   0  13  11        3.35       23.37     10.74 o 
   1  13  11       32.64       46.39     12.28 o 
   2  13  11        8.48      -14.15     14.15 o 
   3  13  11       47.76       59.76     15.84 o 
   4  13  11        0.33       25.08     16.50 o 
   5  13  11       52.91       50.66     21.99 o 
   6  13  11        0.61       25.97     14.74 o 
  -5  14  11       64.90       82.97     28.30 o 
  -4  14  11       15.85       34.42     20.69 o 
  -3  14  11       14.70       24.56     15.72 o 
  -2  14  11       85.71      105.65     23.25 o 
  -1  14  11       27.07       46.03     17.79 o 
   0  14  11        3.79       18.35     16.19 o 
   1  14  11        4.07       -1.41     14.54 o 
   2  14  11      163.21      130.64     25.42 o 
   3  14  11       11.39       13.34     22.33 o 
   4  14  11       11.58       23.15     20.34 o 
   5  14  11       11.25       26.00     15.26 o 
  -4  15  11        8.41        2.04     15.07 o 
  -3  15  11        0.13       -3.21     13.96 o 
  -2  15  11       49.70       51.87     20.80 o 
  -1  15  11       98.33      114.76     24.87 o 
   0  15  11       20.18       37.42     19.57 o 
   1  15  11       34.96       41.19     18.96 o 
   2  15  11       73.83       72.71     22.58 o 
   3  15  11       33.78       13.45     21.08 o 
   4  15  11        2.14        8.18     22.28 o 
  -2  16  11       13.16       12.74     19.51 o 
  -1  16  11       15.05       -4.65     17.92 o 
   0  16  11        0.31      -17.36     17.36 o 
   1  16  11        3.97       -6.89     16.94 o 
   2  16  11       43.06       55.51     22.18 o 
 -11   0  12        7.72        4.36     15.06 o 
 -10   0  12       17.76       20.33     13.96 o 
  -9   0  12       24.64       -0.79     18.00 o 
  -8   0  12       15.23       18.80     11.47 o 
  -7   0  12      323.38      339.95     23.32 o 
  -6   0  12       49.45       48.17     11.90 o 
  -5   0  12     1085.09      983.47     36.17 o 
  -4   0  12       51.96       47.84      8.43 o 
  -3   0  12       26.72       18.08      5.38 o 
  -2   0  12     6772.75     6772.76     66.03 o 
  -1   0  12      888.26      856.56     17.21 o 
   0   0  12     1747.87     1821.94     24.61 o 
   1   0  12     1764.57     1832.99     25.49 o 
   2   0  12     1573.55     1498.37     19.13 o 
   3   0  12       33.11       28.53      5.76 o 
   4   0  12      371.63      331.20     14.93 o 
   5   0  12        6.21      -13.72     13.72 o 
   6   0  12      192.47      223.14     20.29 o 
   7   0  12       18.85       14.50     11.16 o 
   8   0  12        9.76       -3.09     10.67 o 
   9   0  12       12.35       -5.48     15.91 o 
  10   0  12       57.21       68.18     30.80 o 
  11   0  12        0.03        9.82     17.73 o 
 -11   1  12        0.70       38.38     32.85 o 
 -10   1  12       53.05       40.87     16.20 o 
  -9   1  12        1.43       10.84     26.16 o 
  -8   1  12       71.90       71.14     11.75 o 
  -7   1  12       94.98      106.81     11.43 o 
  -6   1  12       22.82       22.55      7.23 o 
  -5   1  12      862.66      748.02     18.10 o 
  -4   1  12      555.12      524.72     12.45 o 
  -3   1  12     1722.07     1685.37     19.75 o 
  -2   1  12      547.09      537.26      9.88 o 
  -1   1  12       40.72       40.30      3.99 o 
   0   1  12       41.74       48.23      4.90 o 
   1   1  12     5517.02     5818.21     35.05 o 
   2   1  12       34.56       27.93      3.53 o 
   3   1  12       30.42       30.33      4.48 o 
   4   1  12      125.28      130.03      7.78 o 
   5   1  12       50.87       52.45      7.12 o 
   6   1  12        6.71        1.37      7.05 o 
   7   1  12       30.26       23.72      9.70 o 
   8   1  12        0.00       -4.27      6.94 o 
   9   1  12      137.18      105.65     26.04 o 
  10   1  12        0.47       -9.76      9.76 o 
  11   1  12        2.59      -15.31     19.18 o 
 -11   2  12        8.10        8.81     11.42 o 
 -10   2  12       25.94        2.98      9.43 o 
  -9   2  12       76.34       91.09     12.96 o 
  -8   2  12      283.68      300.93     18.42 o 
  -7   2  12       39.66       41.38      9.61 o 
  -6   2  12      754.30      719.49     22.61 o 
  -5   2  12        0.01        0.17      5.82 o 
  -4   2  12     1158.40     1066.94     20.68 o 
  -3   2  12      993.25     1010.44     16.02 o 
  -2   2  12     1257.49     1431.38     18.33 o 
  -1   2  12      572.74      485.86      9.86 o 
   0   2  12     1480.24     1617.27     20.57 o 
   1   2  12       40.37       43.00      4.12 o 
   2   2  12     4364.91     4196.90     30.33 o 
   3   2  12      130.99      142.24      6.66 o 
   4   2  12     2121.41     2073.04     22.34 o 
   5   2  12       61.05       55.66      5.50 o 
   6   2  12       43.88       35.57     15.55 o 
   7   2  12       21.56       19.23      7.74 o 
   8   2  12       15.40       33.43     22.36 o 
   9   2  12        0.07       -3.34      7.70 o 
  10   2  12       58.39       56.24     10.92 o 
  11   2  12        0.08       15.57     23.64 o 
 -11   3  12        0.13       43.20     24.21 o 
 -10   3  12        6.50        6.80      8.75 o 
  -9   3  12       86.58       85.11     13.26 o 
  -8   3  12       41.38       40.45      9.73 o 
  -7   3  12        0.52        4.47     10.44 o 
  -6   3  12      265.55      273.37     15.92 o 
  -5   3  12       40.24       46.39      8.88 o 
  -4   3  12      210.84      208.47     10.33 o 
  -3   3  12      142.05      151.08      7.53 o 
  -2   3  12      172.13      177.64      6.71 o 
  -1   3  12       18.93       16.08      5.43 o 
   0   3  12     2566.02     2810.72     29.17 o 
   1   3  12     6397.03     6282.62     40.75 o 
   2   3  12       50.23       70.27      4.44 o 
   3   3  12      453.55      498.50      9.86 o 
   4   3  12       93.14      109.10      5.67 o 
   5   3  12      113.00      112.87      6.42 o 
   6   3  12       41.56       31.34      7.89 o 
   7   3  12      202.02      206.50     13.47 o 
   8   3  12        0.00        1.16      7.60 o 
   9   3  12        1.19        4.90      7.69 o 
  10   3  12        6.02       -4.03     16.95 o 
 -10   4  12        4.87       12.60      9.24 o 
  -9   4  12       26.52       16.54      9.53 o 
  -8   4  12        2.33        9.60      9.75 o 
  -7   4  12       24.20       20.19      9.38 o 
  -6   4  12       16.02       23.35      8.42 o 
  -5   4  12      349.46      328.21     14.51 o 
  -4   4  12      690.49      805.96     21.55 o 
  -3   4  12       50.46       80.22      5.66 o 
  -2   4  12      564.22      579.63     11.06 o 
  -1   4  12     1743.76     1839.99     23.44 o 
   0   4  12     5121.81     5490.26     42.11 o 
   1   4  12      258.43      252.57      7.71 o 
   2   4  12     1616.88     1811.23     18.61 o 
   3   4  12       15.01       22.04      3.68 o 
   4   4  12      242.95      299.28      8.18 o 
   5   4  12      194.23      190.29     15.33 o 
   6   4  12       68.07       58.71      9.05 o 
   7   4  12      132.82      133.03     12.39 o 
   8   4  12      108.92      115.64     22.00 o 
   9   4  12        3.61        5.35     10.34 o 
  10   4  12        6.44       -1.07     25.80 o 
 -10   5  12        7.82        4.37     10.80 o 
  -9   5  12        0.79       21.70     13.84 o 
  -8   5  12        6.57       16.04     10.05 o 
  -7   5  12       11.95       16.56      8.68 o 
  -6   5  12       98.18      107.90     12.08 o 
  -5   5  12     1047.85      931.44     22.76 o 
  -4   5  12       24.28       32.73      6.97 o 
  -3   5  12      428.43      425.40     11.25 o 
  -2   5  12      199.72      223.73      9.00 o 
  -1   5  12     1854.99     1916.77     22.15 o 
   0   5  12      204.80      231.30      8.20 o 
   1   5  12        6.25        6.81      3.21 o 
   2   5  12      228.05      227.07      7.46 o 
   3   5  12       20.12       18.60      3.65 o 
   4   5  12        5.04       14.52      3.83 o 
   5   5  12      584.93      579.71     16.73 o 
   6   5  12      246.85      226.92     13.57 o 
   7   5  12       60.25       77.74     12.76 o 
   8   5  12       35.85       36.83     20.29 o 
   9   5  12       23.62       37.51     18.04 o 
  10   5  12       47.92       65.92     26.82 o 
 -10   6  12        0.04        1.62     11.09 o 
  -9   6  12       17.67        5.41      8.84 o 
  -8   6  12        0.06        9.05      8.91 o 
  -7   6  12       11.31       10.66      8.33 o 
  -6   6  12      143.20      181.24     14.62 o 
  -5   6  12       56.71       47.44      8.80 o 
  -4   6  12       11.44        7.80      6.79 o 
  -3   6  12       68.94       80.51      8.03 o 
  -2   6  12     1388.46     1337.82     20.61 o 
  -1   6  12      165.86      212.41      7.67 o 
   0   6  12     1886.45     1843.50     22.79 o 
   1   6  12      858.05      832.10     14.43 o 
   2   6  12       75.83       66.40      5.07 o 
   3   6  12      270.56      299.24      8.66 o 
   4   6  12       25.60       15.45      5.40 o 
   5   6  12      115.18      122.34     10.05 o 
   6   6  12       43.47       54.16      9.07 o 
   7   6  12       60.90       54.94      9.25 o 
   8   6  12        1.62        8.19     17.68 o 
   9   6  12       18.47       38.13     18.30 o 
  10   6  12        4.32      -16.48     21.82 o 
 -10   7  12       53.33       41.65     14.71 o 
  -9   7  12        1.80       32.26     21.57 o 
  -8   7  12        9.12       16.43      8.50 o 
  -7   7  12      186.40      208.19     16.64 o 
  -6   7  12       38.42       36.29     10.24 o 
  -5   7  12     1034.31      955.32     24.51 o 
  -4   7  12       77.72       92.88     11.20 o 
  -3   7  12        6.39       18.20      5.06 o 
  -2   7  12        1.14        6.18      4.13 o 
  -1   7  12     1102.00     1067.73     16.18 o 
   0   7  12      313.18      295.05      9.91 o 
   1   7  12       63.96       66.13      5.84 o 
   2   7  12      119.22      158.84     10.99 o 
   3   7  12      557.35      514.09     14.86 o 
   4   7  12       90.74      116.37      8.63 o 
   5   7  12       38.21       35.68      7.44 o 
   6   7  12       71.88       54.50      9.23 o 
   7   7  12        7.90       -1.24     11.36 o 
   8   7  12       25.32       30.34      9.64 o 
   9   7  12        0.03      -18.33     20.69 o 
  -9   8  12       54.81       49.31     13.90 o 
  -8   8  12        0.44       -4.45      8.94 o 
  -7   8  12        0.99        6.24      9.74 o 
  -6   8  12       16.75        6.23      9.32 o 
  -5   8  12       42.33       24.08      9.05 o 
  -4   8  12      167.82      178.90     14.39 o 
  -3   8  12      300.92      251.94     15.15 o 
  -2   8  12       32.65       35.87      5.68 o 
  -1   8  12      294.00      264.54      9.20 o 
   0   8  12       49.22       47.16      5.92 o 
   1   8  12      326.28      312.02     11.37 o 
   2   8  12      215.53      209.09     10.30 o 
   3   8  12       91.19       61.06      7.72 o 
   4   8  12        5.67        9.43      8.58 o 
   5   8  12        1.35        1.48      6.29 o 
   6   8  12      204.34      213.92     17.15 o 
   7   8  12        3.46        7.24     11.19 o 
   8   8  12        9.27       12.58     12.26 o 
   9   8  12       40.49       12.99     19.75 o 
  -9   9  12        8.70        1.33     12.80 o 
  -8   9  12       28.97       26.22     12.31 o 
  -7   9  12       97.61       87.34     15.29 o 
  -6   9  12      106.24      104.53     15.22 o 
  -5   9  12       51.72       26.29     10.75 o 
  -4   9  12      878.53      826.16     27.97 o 
  -3   9  12        2.77        6.51      7.66 o 
  -2   9  12      106.60      115.07     10.31 o 
  -1   9  12       26.66       51.82      7.52 o 
   0   9  12        2.24       18.86      6.57 o 
   1   9  12        5.74       16.54      6.51 o 
   2   9  12       93.99      120.56      9.14 o 
   3   9  12       66.93       97.29      9.38 o 
   4   9  12      206.78      182.68     12.53 o 
   5   9  12       26.34       20.20     10.85 o 
   6   9  12        6.96        7.14      9.75 o 
   7   9  12        0.97       17.05     10.13 o 
   8   9  12        9.52       23.09     12.11 o 
   9   9  12       46.91       32.16     29.10 o 
  -8  10  12        3.79        5.01     10.28 o 
  -7  10  12       25.59       28.76     12.18 o 
  -6  10  12        8.20        5.01     10.23 o 
  -5  10  12       14.19       22.70      9.81 o 
  -4  10  12      106.28      119.84     14.89 o 
  -3  10  12       10.90       15.44     11.68 o 
  -2  10  12       32.28       37.66      7.88 o 
  -1  10  12      276.79      302.95     15.94 o 
   0  10  12      224.06      229.39     14.77 o 
   1  10  12        9.36       10.42      5.96 o 
   2  10  12       21.74       27.89      9.42 o 
   3  10  12      213.52      243.92     16.25 o 
   4  10  12      811.35      820.00     24.79 o 
   5  10  12      119.12      137.44     17.88 o 
   6  10  12       92.45      109.72     16.48 o 
   7  10  12        0.30       32.40     28.23 o 
   8  10  12        2.10        1.75     15.51 o 
  -8  11  12       16.14       15.92     17.95 o 
  -7  11  12        7.93        0.95     11.23 o 
  -6  11  12       24.77       48.48     14.89 o 
  -5  11  12        2.89        2.94      8.85 o 
  -4  11  12       79.16       79.69     13.58 o 
  -3  11  12       21.55       25.37      8.55 o 
  -2  11  12        9.71       49.99     11.63 o 
  -1  11  12       40.62       61.34     12.56 o 
   0  11  12       13.63       11.11      7.99 o 
   1  11  12       86.96      100.05     10.20 o 
   2  11  12      141.70      106.20     10.76 o 
   3  11  12       24.30       19.53      8.95 o 
   4  11  12        0.02       18.84     17.12 o 
   5  11  12       10.61       22.60     13.26 o 
   6  11  12       27.39       57.53     20.12 o 
   7  11  12        3.40        3.82     13.18 o 
   8  11  12        0.02       12.76     13.10 o 
  -7  12  12       25.38       36.97     17.54 o 
  -6  12  12        2.71       -4.39     12.51 o 
  -5  12  12       52.65       81.12     21.47 o 
  -4  12  12        0.04      -15.63     15.63 o 
  -3  12  12       22.96       35.27     11.25 o 
  -2  12  12      171.91      173.52     18.85 o 
  -1  12  12      167.60      175.89     14.72 o 
   0  12  12       27.77       33.11      9.16 o 
   1  12  12        0.02        6.66      8.51 o 
   2  12  12       39.63       32.24      9.04 o 
   3  12  12      150.46      143.25     14.26 o 
   4  12  12       38.06       30.06     13.19 o 
   5  12  12       15.22       28.85     13.64 o 
   6  12  12       18.41       15.97     15.11 o 
   7  12  12       75.15       62.32     22.11 o 
  -6  13  12        3.36       19.85     16.21 o 
  -5  13  12       62.85       57.54     33.24 o 
  -4  13  12       19.70       14.76     14.88 o 
  -3  13  12        0.73       18.10     15.10 o 
  -2  13  12        6.09        1.97     13.81 o 
  -1  13  12       82.66       64.58     27.45 o 
   0  13  12       17.97       21.14     15.43 o 
   1  13  12        2.43       10.13     10.06 o 
   2  13  12       22.31       20.71     11.90 o 
   3  13  12       94.84      103.91     15.64 o 
   4  13  12       63.32       86.65     20.86 o 
   5  13  12        1.10        9.71     14.53 o 
   6  13  12       49.83       33.95     18.08 o 
  -5  14  12       50.25       90.24     28.76 o 
  -4  14  12       28.89       21.72     17.45 o 
  -3  14  12        7.70        2.23     25.23 o 
  -2  14  12        9.56       27.52     16.60 o 
  -1  14  12        8.19       14.71     15.60 o 
   0  14  12        1.35       -2.90     14.08 o 
   1  14  12       16.22       19.35     16.93 o 
   2  14  12       20.19       17.04     17.91 o 
   3  14  12        0.35       -2.24     14.62 o 
   4  14  12        0.11       16.56     18.64 o 
   5  14  12        4.07       25.80     16.56 o 
  -4  15  12       65.66       93.24     24.15 o 
  -3  15  12        2.46       38.64     19.46 o 
  -2  15  12        9.85       28.42     18.64 o 
  -1  15  12       12.00       17.63     17.18 o 
   0  15  12       32.72       33.02     19.61 o 
   1  15  12        0.05       -7.97     15.61 o 
   2  15  12        1.12       -5.86     16.59 o 
   3  15  12       43.79        7.15     17.33 o 
   4  15  12       32.11       37.17     24.32 o 
  -1  16  12       89.78       82.05     25.67 o 
   0  16  12        0.96       -3.00     18.06 o 
   1  16  12       12.57       12.75     18.77 o 
 -11   1  13        1.51        6.74     10.19 o 
 -10   1  13        8.99       24.53     10.46 o 
  -9   1  13        5.18       18.40      8.59 o 
  -8   1  13        0.60        4.19      7.04 o 
  -7   1  13       10.96       14.94      7.13 o 
  -6   1  13      122.92      152.03     12.05 o 
  -5   1  13        5.34        3.80      5.47 o 
  -4   1  13     1112.94     1075.59     16.82 o 
  -3   1  13     1475.23     1491.53     18.99 o 
  -2   1  13      580.72      597.22     10.61 o 
  -1   1  13      612.69      550.70     10.72 o 
   0   1  13     9329.21     9550.19     62.84 o 
   1   1  13     2049.74     2206.47     21.17 o 
   2   1  13       55.27       91.63      4.57 o 
   3   1  13        0.02        5.05      2.93 o 
   4   1  13     2479.25     2286.21     27.68 o 
   5   1  13       45.11       51.75      8.60 o 
   6   1  13      200.43      203.63     11.80 o 
   7   1  13        0.59       -6.86     10.02 o 
   8   1  13       11.14       13.06      8.03 o 
   9   1  13        0.28      -11.58     11.58 o 
  10   1  13       39.16       26.84     10.14 o 
 -11   2  13        3.17        5.39     11.00 o 
 -10   2  13        0.65       -5.31      9.11 o 
  -9   2  13        2.52       41.25     24.63 o 
  -8   2  13       33.70       30.82     10.13 o 
  -7   2  13      267.67      291.54     17.32 o 
  -6   2  13      516.20      476.73     19.34 o 
  -5   2  13      243.01      224.65     12.41 o 
  -4   2  13      419.95      395.66     11.86 o 
  -3   2  13     2431.64     2618.29     27.88 o 
  -2   2  13        0.02       -3.19      3.19 o 
  -1   2  13       38.03       26.53      4.17 o 
   0   2  13     4017.94     4145.45     37.61 o 
   1   2  13     9401.64     9581.97     58.93 o 
   2   2  13      119.11      145.02      5.80 o 
   3   2  13      806.43      786.49     12.34 o 
   4   2  13       63.34       78.68      6.05 o 
   5   2  13        0.10       -6.79      6.79 o 
   6   2  13       24.83       -6.54      8.64 o 
   7   2  13       44.11       40.36     11.78 o 
   8   2  13        0.04        0.60      7.61 o 
   9   2  13       47.90       45.20      9.72 o 
  10   2  13        1.32       11.00      9.31 o 
 -11   3  13        0.21       27.67     18.87 o 
 -10   3  13        1.54        7.63      9.26 o 
  -9   3  13       81.39       54.17     18.99 o 
  -8   3  13        0.41        0.92      7.71 o 
  -7   3  13      157.61      160.26     14.46 o 
  -6   3  13        5.84       -2.16      6.58 o 
  -5   3  13      331.00      309.23     14.33 o 
  -4   3  13      411.01      411.32     13.77 o 
  -3   3  13        7.14        3.62      3.88 o 
  -2   3  13     1819.55     2049.15     21.25 o 
  -1   3  13     2019.15     2264.95     24.06 o 
   0   3  13     2902.23     3126.33     31.95 o 
   1   3  13       48.41       41.80      3.79 o 
   2   3  13      282.39      282.40      7.38 o 
   3   3  13      315.45      321.16      8.79 o 
   4   3  13       59.44       76.71      5.73 o 
   5   3  13       35.91       30.78      5.36 o 
   6   3  13     1117.77      994.47     20.95 o 
   7   3  13        6.58        3.72     13.93 o 
   8   3  13        9.21        1.53     11.21 o 
   9   3  13        5.88       -8.53     16.03 o 
  10   3  13       17.66      -15.83     15.83 o 
 -10   4  13       10.33       15.27     13.74 o 
  -9   4  13        1.57       -3.37      8.34 o 
  -8   4  13        8.36       -1.61      8.20 o 
  -7   4  13       99.50      101.30     12.71 o 
  -6   4  13       16.80        6.70      7.29 o 
  -5   4  13       23.34       11.90      6.95 o 
  -4   4  13       34.37       28.68      5.60 o 
  -3   4  13      491.23      452.38     11.23 o 
  -2   4  13        6.17       17.37      3.64 o 
  -1   4  13      165.80      181.42      8.49 o 
   0   4  13       87.51       95.00      5.08 o 
   1   4  13      522.32      533.02     10.99 o 
   2   4  13        0.41       -0.32      2.93 o 
   3   4  13      228.56      252.65      7.68 o 
   4   4  13        3.38        7.25      3.92 o 
   5   4  13      495.35      429.49     13.83 o 
   6   4  13       36.71       18.11      7.55 o 
   7   4  13      130.13      143.32     12.02 o 
   8   4  13        0.05        0.25      7.04 o 
   9   4  13        8.33       20.48     15.60 o 
  10   4  13        1.66       27.96     20.57 o 
 -10   5  13        0.88        9.70     12.92 o 
  -9   5  13        4.49        3.07      8.77 o 
  -8   5  13        4.49       11.33      8.71 o 
  -7   5  13        1.51        3.27      8.30 o 
  -6   5  13        0.08       -6.53      6.53 o 
  -5   5  13        0.61        4.55      6.74 o 
  -4   5  13        4.89        5.21      4.86 o 
  -3   5  13       16.41       33.35      4.70 o 
  -2   5  13      210.15      253.66      9.67 o 
  -1   5  13      375.50      434.37     10.52 o 
   0   5  13      183.80      207.86      8.26 o 
   1   5  13        3.22        8.16      3.54 o 
   2   5  13       46.00       43.35      4.41 o 
   3   5  13        2.74        3.50      3.22 o 
   4   5  13      244.79      256.14      8.72 o 
   5   5  13       12.58       11.85      6.13 o 
   6   5  13      229.15      213.66     12.46 o 
   7   5  13       33.87        8.93     12.06 o 
   8   5  13       37.56       35.73      8.85 o 
   9   5  13        0.02        0.78      9.11 o 
  10   5  13       33.33       42.60     60.92 o 
 -10   6  13       13.40       18.78     12.49 o 
  -9   6  13       20.89       34.26     11.13 o 
  -8   6  13        0.28        3.60      9.99 o 
  -7   6  13        1.29        5.12      8.95 o 
  -6   6  13       11.85       18.35      8.52 o 
  -5   6  13      398.91      399.44     17.47 o 
  -4   6  13      407.16      400.70     20.13 o 
  -3   6  13       23.05       12.98      5.56 o 
  -2   6  13       15.71       11.20      4.66 o 
  -1   6  13        0.00       -1.32      3.10 o 
   0   6  13      690.50      664.86     13.94 o 
   1   6  13      746.23      711.23     13.78 o 
   2   6  13     1353.02     1369.28     17.91 o 
   3   6  13      180.99      207.79      7.57 o 
   4   6  13       47.32       56.64      7.03 o 
   5   6  13      265.85      279.01     13.20 o 
   6   6  13       21.56       17.02      7.96 o 
   7   6  13       97.09       90.36     10.59 o 
   8   6  13       16.69       27.33     10.84 o 
   9   6  13       10.82       82.76     46.60 o 
  10   6  13       13.26       23.37     45.18 o 
 -10   7  13        0.31       -0.14     11.44 o 
  -9   7  13       20.92       54.20     11.77 o 
  -8   7  13        3.38       13.78      9.28 o 
  -7   7  13      154.20      154.68     19.24 o 
  -6   7  13       14.74       23.65      9.68 o 
  -5   7  13        0.32        1.92      6.84 o 
  -4   7  13        8.85       11.57      7.39 o 
  -3   7  13      691.00      645.82     17.60 o 
  -2   7  13       26.92       22.39      5.36 o 
  -1   7  13      452.50      437.21     10.91 o 
   0   7  13        1.43       -3.02      4.17 o 
   1   7  13      227.02      244.70      9.15 o 
   2   7  13        0.04        0.46      4.40 o 
   3   7  13        0.72        2.63      4.40 o 
   4   7  13      221.48      230.02     11.02 o 
   5   7  13      157.62      178.26     11.77 o 
   6   7  13        5.59       13.40      7.51 o 
   7   7  13        4.95        9.31     10.85 o 
   8   7  13       32.82        6.45     20.10 o 
   9   7  13       20.69       24.89     25.46 o 
  -9   8  13       32.26       56.07     15.68 o 
  -8   8  13       51.31       60.00     13.85 o 
  -7   8  13      111.12      119.37     16.43 o 
  -6   8  13       45.99       44.03     12.11 o 
  -5   8  13      350.10      325.52     17.57 o 
  -4   8  13      124.73      134.08     13.39 o 
  -3   8  13      243.71      257.40     15.59 o 
  -2   8  13      143.75      114.76      8.05 o 
  -1   8  13       37.34       40.85      5.47 o 
   0   8  13       12.56        6.20      4.64 o 
   1   8  13      529.35      518.16     14.18 o 
   2   8  13       17.75        8.39      5.48 o 
   3   8  13       27.36       26.84      6.40 o 
   4   8  13      236.48      236.17     11.65 o 
   5   8  13       94.95       96.47     10.21 o 
   6   8  13      136.55      127.81     30.55 o 
   7   8  13        5.55       -8.39      8.39 o 
   8   8  13        8.35       16.15     14.49 o 
   9   8  13        0.00        7.61     26.71 o 
  -9   9  13       33.93       10.21     16.39 o 
  -8   9  13       25.09       26.07     11.83 o 
  -7   9  13       14.55        8.57     10.07 o 
  -6   9  13       90.15       90.34     15.34 o 
  -5   9  13       34.03       17.85     19.01 o 
  -4   9  13      268.11      247.16     19.90 o 
  -3   9  13      491.68      502.78     25.76 o 
  -2   9  13      192.67      205.84     14.44 o 
  -1   9  13       15.33       39.62     12.10 o 
   0   9  13      559.21      536.88     15.48 o 
   1   9  13     1521.87     1509.40     24.63 o 
   2   9  13       21.88       23.05      6.30 o 
   3   9  13       53.11       54.24      7.57 o 
   4   9  13      405.40      397.18     14.73 o 
   5   9  13       23.13       14.24      9.59 o 
   6   9  13        0.99       19.70     17.14 o 
   7   9  13        0.90        7.75     17.34 o 
   8   9  13       32.44       34.84     13.03 o 
   9   9  13       41.85       62.51     34.55 o 
  -8  10  13        0.79        6.90     12.32 o 
  -7  10  13      154.45      167.16     19.61 o 
  -6  10  13        3.77       -5.88      8.99 o 
  -5  10  13        0.92       24.80      9.62 o 
  -4  10  13       29.25        8.72      7.79 o 
  -3  10  13      437.69      430.01     19.16 o 
  -2  10  13      447.27      445.41     25.09 o 
  -1  10  13        9.45        8.25      7.66 o 
   0  10  13      252.97      253.79     13.57 o 
   1  10  13      159.92      197.64     11.30 o 
   2  10  13      367.39      355.96     13.98 o 
   3  10  13        1.84       15.33      7.88 o 
   4  10  13      535.15      551.45     19.69 o 
   5  10  13        2.04        7.09     10.87 o 
   6  10  13      354.94      357.15     23.98 o 
   7  10  13        0.98        5.44     12.47 o 
   8  10  13        3.43        4.91     21.54 o 
  -8  11  13      101.30      101.35     19.78 o 
  -7  11  13       39.64       24.89     15.09 o 
  -6  11  13       34.02       39.54     13.22 o 
  -5  11  13        0.82        4.75     10.06 o 
  -4  11  13      212.72      212.36     18.69 o 
  -3  11  13       57.88       75.40     15.16 o 
  -2  11  13      324.47      321.67     16.78 o 
  -1  11  13       39.38       38.13      8.82 o 
   0  11  13      124.26       94.67     12.18 o 
   1  11  13        1.06        2.80      6.72 o 
   2  11  13      191.88      175.72     13.22 o 
   3  11  13      329.61      334.70     16.56 o 
   4  11  13        2.42        8.71      7.53 o 
   5  11  13      348.81      347.06     25.39 o 
   6  11  13      111.84      115.33     20.36 o 
   7  11  13      107.01      152.85     21.51 o 
  -7  12  13       56.19       47.52     18.86 o 
  -6  12  13       36.30       37.16     16.65 o 
  -5  12  13       28.29       26.44     13.30 o 
  -4  12  13        0.74        3.88     11.64 o 
  -3  12  13       37.26       31.68     16.04 o 
  -2  12  13      132.48      154.29     27.33 o 
  -1  12  13      161.38      147.50     14.09 o 
   0  12  13        0.17       -1.72     11.83 o 
   1  12  13       46.02       32.13     10.03 o 
   2  12  13        0.38       20.77     12.18 o 
   3  12  13        5.55       17.77      8.68 o 
   4  12  13      236.11      263.87     28.02 o 
   5  12  13        2.51       -8.95     12.78 o 
   6  12  13      136.73      109.05     21.21 o 
   7  12  13        1.20       10.29     15.03 o 
  -6  13  13       26.85       48.29     19.08 o 
  -5  13  13       43.75       39.11     17.21 o 
  -4  13  13       88.30      121.15     34.55 o 
  -3  13  13      152.97      183.92     26.44 o 
  -2  13  13        7.34       -3.77     13.63 o 
  -1  13  13        5.06        8.76     13.46 o 
   0  13  13       32.70       14.30     28.36 o 
   1  13  13      117.06      117.78     16.66 o 
   2  13  13        6.58        0.65      9.85 o 
   3  13  13        1.97       -6.24     13.45 o 
   4  13  13       10.31       16.23     13.63 o 
   5  13  13        3.37        0.99     16.51 o 
   6  13  13        7.18        5.30     14.20 o 
  -5  14  13       16.46       17.05     22.62 o 
  -4  14  13       44.02       68.67     22.07 o 
  -3  14  13       17.04       12.18     24.78 o 
  -2  14  13        5.37       23.58     15.81 o 
  -1  14  13       29.46       21.31     15.83 o 
   0  14  13       22.86        4.26     14.71 o 
   1  14  13        2.84        4.13     12.96 o 
   2  14  13       32.62       17.68     16.45 o 
   3  14  13        0.48       19.79     19.38 o 
   4  14  13       11.08       21.59     22.05 o 
   5  14  13        3.08       -6.15     13.17 o 
  -4  15  13        4.67       31.23     19.52 o 
  -3  15  13        0.13       -2.96     16.39 o 
  -2  15  13       35.03       58.67     20.64 o 
  -1  15  13        3.63       23.16     18.00 o 
   0  15  13        0.14        2.31     15.37 o 
   1  15  13        0.00      -14.39     14.39 o 
   2  15  13        6.53        5.01     30.86 o 
   3  15  13        8.85        1.86     15.78 o 
  -1  16  13        5.65       20.76     19.98 o 
   0  16  13       21.47       47.99     38.19 o 
 -11   0  14       19.94       40.22     17.79 o 
 -10   0  14       20.70       16.54     22.96 o 
  -9   0  14       18.92        3.29     11.59 o 
  -8   0  14       29.59       14.92     11.86 o 
  -7   0  14       61.83       51.40     13.27 o 
  -6   0  14       40.46       42.46     12.09 o 
  -5   0  14        3.42       12.78      9.88 o 
  -4   0  14     1289.42     1319.31     27.07 o 
  -3   0  14      132.89      100.58      8.78 o 
  -2   0  14      381.41      403.26     16.13 o 
  -1   0  14      349.38      432.95     18.63 o 
   0   0  14     1733.73     1868.65     26.51 o 
   1   0  14     7018.89     7177.87     78.48 o 
   2   0  14    18316.76    18929.34    121.55 o 
   3   0  14       10.65       14.37      4.20 o 
   4   0  14     6694.76     6536.16     76.99 o 
   5   0  14       95.51       91.92     11.30 o 
   6   0  14      383.00      356.96     18.46 o 
   7   0  14        2.64       -9.44      9.44 o 
   8   0  14        6.55        2.27     11.25 o 
   9   0  14        0.05       -9.82      9.82 o 
  10   0  14       34.54       14.95     14.39 o 
 -11   1  14       11.67       -8.77     13.31 o 
 -10   1  14        5.80        4.77      9.92 o 
  -9   1  14        9.60       -7.69      7.69 o 
  -8   1  14        3.48        1.01      7.41 o 
  -7   1  14       13.58       10.11      6.81 o 
  -6   1  14      629.75      591.16     19.72 o 
  -5   1  14       16.69       18.18      6.62 o 
  -4   1  14       35.53       39.19      5.16 o 
  -3   1  14      162.10      189.43      7.80 o 
  -2   1  14      562.65      643.78     12.05 o 
  -1   1  14      145.84      189.12      7.04 o 
   1   1  14     4226.12     4660.57     32.52 o 
   2   1  14      769.97      778.88     10.47 o 
   3   1  14     3277.49     3259.83     27.46 o 
   4   1  14        1.26        5.58      4.71 o 
   5   1  14      404.52      397.41     12.80 o 
   6   1  14       95.19       83.40      8.30 o 
   7   1  14      690.32      551.03     20.14 o 
   8   1  14        0.82        3.17      7.72 o 
   9   1  14        0.28       -0.17      9.47 o 
  10   1  14        8.15        2.74      8.85 o 
 -11   2  14        2.87       25.60     15.08 o 
 -10   2  14        0.00       -8.59     11.06 o 
  -9   2  14        5.31        2.23     10.09 o 
  -8   2  14       40.47       73.76     21.66 o 
  -7   2  14      347.88      312.50     17.50 o 
  -6   2  14      720.73      708.60     27.89 o 
  -5   2  14      264.33      206.38     18.44 o 
  -4   2  14      360.24      365.67     11.03 o 
  -3   2  14       85.60       85.35      6.47 o 
  -2   2  14      610.71      648.57     12.93 o 
  -1   2  14       73.99       85.30      6.62 o 
   0   2  14     8027.38     8561.58     69.85 o 
   1   2  14        0.77        4.47      3.11 o 
   2   2  14      485.70      624.20     10.69 o 
   3   2  14      381.80      380.27     10.69 o 
   4   2  14        1.99        9.30      4.51 o 
   5   2  14       41.02       38.92      6.46 o 
   6   2  14      338.64      285.71     13.71 o 
   7   2  14        2.64        9.97     11.48 o 
   8   2  14        5.80       -3.16      8.69 o 
   9   2  14       10.65       -2.89      8.34 o 
  10   2  14        3.77       -3.63      8.59 o 
 -10   3  14        4.25       44.29     14.84 o 
  -9   3  14        0.95        4.11     16.18 o 
  -8   3  14       59.59       62.04     11.82 o 
  -7   3  14      320.20      300.82     17.94 o 
  -6   3  14      317.40      297.97     17.11 o 
  -5   3  14       12.82       -0.81      8.14 o 
  -4   3  14       10.31       23.70      5.96 o 
  -3   3  14       47.35       86.48      5.89 o 
  -2   3  14       24.61       27.03      3.71 o 
  -1   3  14     2808.24     2858.77     28.33 o 
   0   3  14     1195.59     1180.82     18.88 o 
   1   3  14       12.57        5.98      3.33 o 
   2   3  14       50.11       49.71      3.89 o 
   3   3  14     3942.99     4031.80     33.60 o 
   4   3  14       10.08        3.13      3.75 o 
   5   3  14      708.54      697.27     18.26 o 
   6   3  14       65.99       60.72      9.63 o 
   7   3  14      240.62      210.43     18.36 o 
   8   3  14       25.32       19.05      8.49 o 
   9   3  14       45.17       25.70      9.31 o 
  10   3  14       16.13       15.65     15.36 o 
 -10   4  14        4.56        6.53      9.78 o 
  -9   4  14        0.14        5.08     10.00 o 
  -8   4  14        0.00       -4.28      7.74 o 
  -7   4  14      174.25      167.26     15.17 o 
  -6   4  14      116.84      113.49     12.49 o 
  -5   4  14       86.33       92.34     12.13 o 
  -4   4  14        0.00        4.70      4.45 o 
  -3   4  14      246.67      275.31      9.22 o 
  -2   4  14     2415.81     2395.51     26.83 o 
  -1   4  14       22.84       23.98      5.12 o 
   0   4  14      918.50     1093.04     14.42 o 
   1   4  14      103.93      124.23      5.80 o 
   2   4  14     1973.27     2136.02     21.29 o 
   3   4  14       45.46       40.37      4.76 o 
   4   4  14       24.27       22.95      4.42 o 
   5   4  14       25.86       22.50      5.22 o 
   6   4  14      371.06      375.46     14.35 o 
   7   4  14        6.38        3.52      7.00 o 
   8   4  14      182.49      181.72     19.58 o 
   9   4  14        6.03       -7.65      7.65 o 
  10   4  14        5.37      -17.05     17.50 o 
 -10   5  14        4.63       18.21     18.45 o 
  -9   5  14       60.07       61.38     12.80 o 
  -8   5  14       21.63       34.60     11.04 o 
  -7   5  14       41.76       26.57      9.69 o 
  -6   5  14        2.23       -6.93      6.93 o 
  -5   5  14      269.63      254.21     14.72 o 
  -4   5  14      277.22      235.42     11.16 o 
  -3   5  14      782.04      842.07     15.50 o 
  -2   5  14      895.86      824.81     16.65 o 
  -1   5  14      338.54      295.95     10.48 o 
   0   5  14      140.89      136.09      6.40 o 
   1   5  14      432.82      395.86     10.34 o 
   2   5  14      603.82      592.54     11.17 o 
   3   5  14      452.85      477.59     10.49 o 
   4   5  14       10.63       10.15      4.37 o 
   5   5  14      428.82      450.92     19.69 o 
   6   5  14        0.70        2.53      8.51 o 
   7   5  14        7.89       23.41     14.24 o 
   8   5  14        2.22       13.29      8.95 o 
   9   5  14       15.71        5.76     11.19 o 
  10   5  14        2.06      -26.48     26.48 o 
 -10   6  14        1.87       14.43     16.90 o 
  -9   6  14       11.72       15.72     10.09 o 
  -8   6  14        9.64        8.72      9.51 o 
  -7   6  14      176.66      174.77     16.10 o 
  -6   6  14      122.87      118.29     12.96 o 
  -5   6  14       45.77       27.79      8.57 o 
  -4   6  14        0.00        6.22      5.05 o 
  -3   6  14       91.74       80.86      8.48 o 
  -2   6  14      824.51      829.89     17.16 o 
  -1   6  14      382.05      339.87      9.52 o 
   0   6  14     1544.63     1595.06     22.10 o 
   1   6  14       48.42       53.91      5.69 o 
   2   6  14      566.65      582.62     12.06 o 
   3   6  14      184.02      179.29      7.35 o 
   4   6  14       46.29       45.82      5.35 o 
   5   6  14       12.84       23.84      7.04 o 
   6   6  14       20.02       35.84      7.40 o 
   7   6  14       82.62       69.65     11.09 o 
   8   6  14       18.35       -2.03     12.83 o 
   9   6  14        2.61       35.67     23.82 o 
  10   6  14        6.16      -20.80     20.80 o 
 -10   7  14        0.63        7.41     14.92 o 
  -9   7  14       28.41       15.46     12.12 o 
  -8   7  14        0.01       11.91      9.02 o 
  -7   7  14       84.63       63.39     12.11 o 
  -6   7  14       95.99      148.23     20.83 o 
  -5   7  14        0.81       -1.65      9.38 o 
  -4   7  14        5.90       -5.31      9.33 o 
  -3   7  14      443.94      444.52     15.64 o 
  -2   7  14      606.05      574.28     19.13 o 
  -1   7  14      244.57      255.29      9.01 o 
   0   7  14      384.05      398.61     11.83 o 
   1   7  14       40.59       30.43      5.12 o 
   2   7  14        2.39       -3.62      3.76 o 
   3   7  14      129.62      124.08      8.46 o 
   4   7  14      298.86      308.62     11.50 o 
   5   7  14        7.76       15.32      6.81 o 
   6   7  14       12.24        9.50      8.19 o 
   7   7  14       20.61       10.08     17.66 o 
   8   7  14       18.03       -1.44     16.97 o 
   9   7  14       25.52       15.00     23.98 o 
  -9   8  14       23.00       34.89     14.43 o 
  -8   8  14       10.76       10.86     10.45 o 
  -7   8  14       40.71       27.83     12.06 o 
  -6   8  14      107.13      109.81     15.56 o 
  -5   8  14        1.72       -1.51      7.90 o 
  -4   8  14       89.50      103.21     12.87 o 
  -3   8  14       53.65       61.84     10.86 o 
  -2   8  14      358.91      367.85     12.26 o 
  -1   8  14      298.71      272.55     10.78 o 
   0   8  14      129.46      123.89      8.39 o 
   1   8  14      666.02      613.83     15.58 o 
   2   8  14        6.82       12.05      5.50 o 
   3   8  14        0.06       -5.05      5.05 o 
   4   8  14       11.61        9.72      5.61 o 
   5   8  14        3.96        9.62      6.93 o 
   6   8  14       15.49        8.14     10.20 o 
   7   8  14        1.74       -8.77      8.77 o 
   8   8  14        6.45        3.03     10.81 o 
   9   8  14        0.68       16.59     24.55 o 
  -9   9  14        1.49        0.22     13.45 o 
  -8   9  14       31.39       13.00     12.49 o 
  -7   9  14       23.12       11.69     11.63 o 
  -6   9  14       48.62       47.57     12.60 o 
  -5   9  14       35.33       47.59     14.64 o 
  -4   9  14       14.43       15.30      9.70 o 
  -3   9  14      583.78      546.13     20.58 o 
  -2   9  14     1282.93     1276.79     27.02 o 
  -1   9  14     1568.42     1457.51     22.89 o 
   0   9  14      124.02      119.76      8.53 o 
   1   9  14       66.85       85.46      8.32 o 
   2   9  14      200.32      199.51     11.18 o 
   3   9  14      251.28      259.46     12.60 o 
   4   9  14       10.28        8.13      5.91 o 
   5   9  14        1.66       -7.63      7.63 o 
   6   9  14        0.03       11.74     17.42 o 
   7   9  14        1.12       14.29     12.81 o 
   8   9  14        5.47       24.66     12.61 o 
  -8  10  14       16.56      -11.32     11.32 o 
  -7  10  14      315.08      350.94     25.42 o 
  -6  10  14      100.40       87.61     16.22 o 
  -5  10  14       49.05       37.79     12.40 o 
  -4  10  14        3.16       -5.67     11.51 o 
  -3  10  14        0.11       -7.25      7.25 o 
  -2  10  14       47.83       54.81      8.63 o 
  -1  10  14      254.10      271.95     15.97 o 
   0  10  14       93.47      118.24      8.99 o 
   1  10  14     1030.70     1059.25     24.99 o 
   2  10  14        9.71       10.51      6.45 o 
   3  10  14       84.47       86.94      9.13 o 
   4  10  14        0.26        4.26      7.17 o 
   5  10  14       28.99       46.67     16.65 o 
   6  10  14       56.49       72.47     16.71 o 
   7  10  14       57.64       59.41     16.74 o 
   8  10  14        0.01       33.49     14.58 o 
  -8  11  14       39.45       49.16     16.32 o 
  -7  11  14        4.99       -1.28     11.07 o 
  -6  11  14        2.02        9.22     11.63 o 
  -5  11  14       25.57       18.08     10.63 o 
  -4  11  14        0.40       -3.91      9.48 o 
  -3  11  14      124.55      119.49     17.26 o 
  -2  11  14        1.74        5.51      9.32 o 
  -1  11  14        3.47       25.20     15.60 o 
   0  11  14       26.82       43.12      9.70 o 
   1  11  14       49.51       42.83      9.70 o 
   2  11  14       31.96       47.31      8.58 o 
   3  11  14       25.55       32.57      8.57 o 
   4  11  14       15.92       23.56      9.01 o 
   5  11  14       13.38       28.21     15.74 o 
   6  11  14        3.66       -3.41     13.55 o 
   7  11  14        2.26       -4.19     14.49 o 
  -7  12  14        9.87       13.17     14.97 o 
  -6  12  14        8.19        4.54     14.86 o 
  -5  12  14       29.00       19.74     15.03 o 
  -4  12  14      225.22      215.41     66.60 o 
  -3  12  14        9.67       18.31     14.36 o 
  -2  12  14       87.43       68.27     18.93 o 
  -1  12  14        0.76       14.25      9.81 o 
   0  12  14        3.60        9.99      9.82 o 
   1  12  14       14.76       32.86      9.66 o 
   2  12  14        1.16        7.29      7.25 o 
   3  12  14        7.37       22.08      8.93 o 
   4  12  14       18.81       25.06     13.75 o 
   5  12  14        0.12        0.05     12.56 o 
   6  12  14        0.52       10.17     14.71 o 
   7  12  14       20.88       21.98     15.63 o 
  -6  13  14      132.06      114.75     25.28 o 
  -5  13  14        1.62       22.50     18.98 o 
  -4  13  14       16.22       28.18     22.39 o 
  -3  13  14       29.14       43.50     18.14 o 
  -2  13  14        1.19       -9.78     12.91 o 
  -1  13  14        2.55       16.03     14.24 o 
   0  13  14        7.27        3.55      9.49 o 
   1  13  14       29.62       32.57     16.14 o 
   2  13  14       81.10       69.36     13.78 o 
   3  13  14       10.38       10.60     10.55 o 
   4  13  14       57.10       52.31     15.92 o 
   5  13  14       44.99       41.71     15.90 o 
   6  13  14        8.78        6.53     13.74 o 
  -5  14  14       31.49       38.19     23.98 o 
  -4  14  14       25.32       32.69     19.57 o 
  -3  14  14       19.27       40.64     19.85 o 
  -2  14  14       35.52       38.04     19.66 o 
  -1  14  14        4.24        8.44     15.14 o 
   0  14  14        4.64       19.04     15.59 o 
   1  14  14        8.84       26.23     23.81 o 
   2  14  14        7.18       16.18     12.45 o 
   3  14  14        0.64       28.01     16.64 o 
   4  14  14       13.47       22.28     23.64 o 
   5  14  14       11.70        5.99     20.19 o 
  -3  15  14        1.63        0.32     20.63 o 
  -2  15  14       58.06       53.18     21.61 o 
  -1  15  14        0.14       10.96     16.91 o 
   0  15  14        4.41       34.31     19.14 o 
   1  15  14       30.50       42.64     20.21 o 
   2  15  14        4.95       -7.02     27.73 o 
   3  15  14        8.83       16.78     17.07 o 
 -11   1  15        1.24       30.92     24.39 o 
 -10   1  15        0.56       -4.51     27.10 o 
  -9   1  15        1.38       -3.04      8.12 o 
  -8   1  15       42.98       44.34     11.01 o 
  -7   1  15        0.10       20.03      7.43 o 
  -6   1  15        1.89       17.20      7.20 o 
  -5   1  15        2.63        3.52      5.97 o 
  -4   1  15      137.97      169.24      8.25 o 
  -3   1  15      283.72      274.22      9.01 o 
  -2   1  15      504.36      463.91     10.63 o 
  -1   1  15     1787.53     1787.77     21.28 o 
   0   1  15       55.02       58.79      5.28 o 
   1   1  15        2.79       10.52      6.48 o 
   2   1  15        2.59        5.16      2.54 o 
   3   1  15     1184.10     1206.82     15.95 o 
   4   1  15     1336.50     1309.01     21.46 o 
   5   1  15       88.80      113.29      8.82 o 
   6   1  15       63.90       48.91      7.63 o 
   7   1  15        7.39        9.30      8.88 o 
   8   1  15       19.37        2.19      7.86 o 
   9   1  15        0.04        4.50      7.99 o 
  10   1  15       14.99        6.04      9.40 o 
 -10   2  15        0.00       14.54      9.58 o 
  -9   2  15        0.00       24.12     18.98 o 
  -8   2  15        2.47        4.07      7.38 o 
  -7   2  15       22.99       49.30     15.27 o 
  -6   2  15      142.04      153.23     13.80 o 
  -5   2  15      286.80      322.01     15.72 o 
  -4   2  15      162.06      146.52      8.23 o 
  -3   2  15        0.13       12.28      4.25 o 
  -2   2  15      193.51      226.34      8.60 o 
  -1   2  15    11684.02    12058.04     84.77 o 
   0   2  15        2.11       -2.29      9.89 o 
   1   2  15      191.74      258.57      6.86 o 
   2   2  15       15.72       14.32      3.67 o 
   3   2  15       31.85       29.78      4.45 o 
   4   2  15      354.41      348.83     10.65 o 
   5   2  15        0.52       -4.81      4.81 o 
   6   2  15        3.07        6.15      5.56 o 
   7   2  15      200.97      182.20     24.64 o 
   8   2  15        0.37       -1.37      8.94 o 
   9   2  15        3.86       11.19     14.08 o 
  10   2  15        0.62       -5.41     12.47 o 
 -10   3  15        1.44        9.99      9.26 o 
  -9   3  15       39.49       21.15     13.07 o 
  -8   3  15        9.90        9.34      8.66 o 
  -7   3  15      274.63      268.00     17.60 o 
  -6   3  15       47.98       57.92     10.50 o 
  -5   3  15      309.09      248.23     23.61 o 
  -4   3  15      296.97      287.04     10.54 o 
  -3   3  15        1.91        3.76      3.53 o 
  -2   3  15      724.44      744.09     12.44 o 
  -1   3  15     1248.69     1249.72     17.78 o 
   0   3  15       46.46       51.46      6.02 o 
   1   3  15      437.26      397.16      9.95 o 
   2   3  15      125.40      102.77      4.99 o 
   3   3  15        6.95       14.61      3.87 o 
   4   3  15     1317.44     1237.90     18.20 o 
   5   3  15        8.46       20.51      5.80 o 
   6   3  15      104.01      111.22     14.97 o 
   7   3  15        0.82       -1.86      7.20 o 
   8   3  15      180.14      193.04     33.91 o 
   9   3  15        4.13        0.18      8.39 o 
  10   3  15        9.95        3.27      9.07 o 
 -10   4  15        6.87        9.83     10.21 o 
  -9   4  15       57.14       41.38     13.47 o 
  -8   4  15        0.11        6.81     13.02 o 
  -7   4  15        4.75        0.85      8.36 o 
  -6   4  15        1.07       -0.42      7.12 o 
  -5   4  15       66.31       92.26     12.64 o 
  -4   4  15      183.41      175.36      9.50 o 
  -3   4  15      518.66      573.88     12.89 o 
  -2   4  15       84.43       81.00      6.44 o 
  -1   4  15      218.40      231.46      8.66 o 
   0   4  15      250.60      251.53      9.12 o 
   1   4  15       33.32       43.22      4.18 o 
   2   4  15      641.43      652.67     10.86 o 
   3   4  15       15.13       19.15      4.10 o 
   4   4  15       42.92       61.14      6.70 o 
   5   4  15      439.67      398.93     12.43 o 
   6   4  15       91.48       82.55      9.00 o 
   7   4  15       64.37       44.76     12.53 o 
   8   4  15       10.39       -6.13      8.01 o 
   9   4  15        2.59       -8.02      8.02 o 
  10   4  15        1.32        9.37     14.94 o 
 -10   5  15        5.08       23.41     12.17 o 
  -9   5  15        9.65       26.99     11.83 o 
  -8   5  15       23.66        6.32      8.90 o 
  -7   5  15       50.84       54.27     11.72 o 
  -6   5  15       29.69       35.24      9.43 o 
  -5   5  15      221.45      266.15     18.73 o 
  -4   5  15      161.22      144.44      9.90 o 
  -3   5  15       24.60       25.42      4.69 o 
  -2   5  15        9.59       13.32      4.98 o 
  -1   5  15        4.64        4.49      4.31 o 
   0   5  15      889.72      871.34     13.81 o 
   1   5  15       74.72       93.26      6.38 o 
   2   5  15       66.12       63.06      5.21 o 
   3   5  15       14.01       11.31      4.40 o 
   4   5  15      388.86      368.90     10.60 o 
   5   5  15        4.27       11.87      4.95 o 
   6   5  15        1.50       -1.11      5.74 o 
   7   5  15        6.60        6.42      7.26 o 
   8   5  15       84.40       59.92     10.72 o 
   9   5  15       24.44        2.75     18.37 o 
  10   5  15        4.71       11.70     19.26 o 
 -10   6  15        0.34       15.70     23.30 o 
  -9   6  15       19.96       28.37     15.16 o 
  -8   6  15        2.75       -1.25      9.06 o 
  -7   6  15       79.81       83.81     15.19 o 
  -6   6  15        0.00        7.44     12.13 o 
  -5   6  15      284.86      292.12     16.15 o 
  -4   6  15        4.32        3.20      5.34 o 
  -3   6  15      187.28      191.34     10.73 o 
  -2   6  15      143.12      148.80      8.97 o 
  -1   6  15      603.26      547.45     11.90 o 
   0   6  15      151.88      158.09      7.38 o 
   1   6  15        0.55        7.24      5.38 o 
   2   6  15      139.00      140.50      6.86 o 
   3   6  15      272.59      293.79      9.10 o 
   4   6  15      218.51      220.49      8.91 o 
   5   6  15      152.29      160.91     10.80 o 
   6   6  15      175.34      171.30     11.46 o 
   7   6  15        2.53       20.17      7.95 o 
   8   6  15        0.29       -1.03     10.20 o 
   9   6  15        3.13       -8.78      8.78 o 
  -9   7  15      101.47       93.81     16.86 o 
  -8   7  15        6.23       22.06     14.71 o 
  -7   7  15      163.19      166.77     16.25 o 
  -6   7  15       14.73       19.50      9.26 o 
  -5   7  15      901.41      784.61     27.37 o 
  -4   7  15        4.17       -9.50      9.50 o 
  -3   7  15       72.31       62.92      8.77 o 
  -2   7  15     1314.54     1191.75     21.64 o 
  -1   7  15      973.63      897.87     16.89 o 
   0   7  15      939.13      896.77     15.77 o 
   1   7  15        2.44        1.58      4.51 o 
   2   7  15      117.45      129.35      7.25 o 
   3   7  15        5.89       -0.09      4.58 o 
   4   7  15       17.72       16.32      6.90 o 
   5   7  15       55.32       52.23      8.17 o 
   6   7  15        3.30        5.95      8.10 o 
   7   7  15       19.67       27.80      9.39 o 
   8   7  15       32.12       28.49     11.57 o 
   9   7  15       56.29        6.03     34.89 o 
  -9   8  15        0.16        5.04     11.89 o 
  -8   8  15       56.73       46.37     13.59 o 
  -7   8  15      157.33      160.80     18.44 o 
  -6   8  15       26.81       17.19     10.29 o 
  -5   8  15       29.85       30.83     13.32 o 
  -4   8  15      611.49      574.35     22.72 o 
  -3   8  15      212.87      208.31     17.97 o 
  -2   8  15        8.53       -0.74      5.76 o 
  -1   8  15      207.65      208.82      9.14 o 
   0   8  15      104.67      116.00      7.59 o 
   1   8  15      414.43      432.20     14.13 o 
   2   8  15      438.51      395.21     13.56 o 
   3   8  15       13.21        7.47      5.40 o 
   4   8  15       41.40       62.72     12.69 o 
   5   8  15        2.46        8.15      6.71 o 
   6   8  15        0.10       11.76     11.24 o 
   7   8  15       43.68       35.58     12.63 o 
   8   8  15        0.10       10.16     10.89 o 
   9   8  15        0.24       20.78     17.51 o 
  -9   9  15       20.35       18.53     14.80 o 
  -8   9  15       33.28       43.15     14.26 o 
  -7   9  15       61.25       74.53     15.41 o 
  -6   9  15        0.95       -9.36      9.36 o 
  -5   9  15       31.73       26.20     10.09 o 
  -4   9  15      251.47      243.15     20.32 o 
  -3   9  15      145.50      121.53     12.85 o 
  -2   9  15     2307.68     2173.60     35.59 o 
  -1   9  15       35.58       31.28      6.35 o 
   0   9  15        0.29       14.84      7.15 o 
   1   9  15      165.58      190.78     10.86 o 
   2   9  15      286.93      287.91     12.87 o 
   3   9  15      154.33      162.33     11.11 o 
   4   9  15       50.27       40.20      7.56 o 
   5   9  15       66.02       70.28     11.22 o 
   6   9  15       42.03       34.57     12.89 o 
   7   9  15        0.91        1.38     11.56 o 
   8   9  15        7.89       14.63     13.55 o 
  -8  10  15       97.80       61.43     21.85 o 
  -7  10  15       27.72       23.36     13.45 o 
  -6  10  15       10.92       13.40     11.14 o 
  -5  10  15        3.14       11.76     12.27 o 
  -4  10  15       46.74       38.44     10.25 o 
  -3  10  15       18.19       15.96      8.27 o 
  -2  10  15       86.60      114.26     13.62 o 
  -1  10  15       62.23       69.44     10.45 o 
   0  10  15     1376.86     1304.59     23.28 o 
   1  10  15      193.02      205.02     11.83 o 
   2  10  15        1.07        2.72      6.46 o 
   3  10  15        0.14       13.62      6.57 o 
   4  10  15       71.14       46.19      9.91 o 
   5  10  15        7.35       13.28     10.07 o 
   6  10  15       32.98       26.38     17.66 o 
   7  10  15        0.48       31.45     13.96 o 
   8  10  15       85.35       92.60     16.06 o 
  -7  11  15       12.92       20.96     13.79 o 
  -6  11  15        7.38       15.49     12.59 o 
  -5  11  15       10.37       11.59     11.00 o 
  -4  11  15      190.53      194.57     18.94 o 
  -3  11  15       12.43       10.14      8.21 o 
  -2  11  15        1.04        2.79      9.00 o 
  -1  11  15       88.50       85.14     13.57 o 
   0  11  15        0.27        5.48      9.27 o 
   1  11  15        0.00        6.24      8.23 o 
   2  11  15      229.57      219.80     12.68 o 
   3  11  15       67.31       68.78     10.42 o 
   4  11  15       78.32       94.68     14.14 o 
   5  11  15       19.96       24.23     12.76 o 
   6  11  15       39.18       58.47     14.51 o 
   7  11  15       22.45       33.63     14.92 o 
  -7  12  15        6.61       37.77     18.45 o 
  -6  12  15       84.24       86.15     27.05 o 
  -5  12  15       10.61       16.25     16.08 o 
  -4  12  15       18.59       34.24     14.08 o 
  -3  12  15       30.33       47.74     17.11 o 
  -2  12  15       26.67       48.79     17.55 o 
  -1  12  15       55.62       30.60     11.66 o 
   0  12  15        0.39       -1.97      9.26 o 
   1  12  15        4.53       -9.92      9.92 o 
   2  12  15        0.35       11.78      7.32 o 
   3  12  15       30.73       29.46      9.00 o 
   4  12  15       24.25        6.10     10.07 o 
   5  12  15        0.09       11.18     13.10 o 
   6  12  15       20.67       40.86     15.44 o 
  -6  13  15        0.08       -1.78     16.18 o 
  -5  13  15       13.90       39.89     22.16 o 
  -4  13  15       20.34       52.72     19.06 o 
  -3  13  15        3.43       20.93     16.67 o 
  -2  13  15       13.80        2.83     14.66 o 
  -1  13  15       47.13       19.77     14.95 o 
   0  13  15       22.91       -3.96      9.88 o 
   1  13  15        0.95       -8.47      8.47 o 
   2  13  15        0.37       -8.16      9.45 o 
   3  13  15       50.16       43.56     12.59 o 
   4  13  15       17.77       10.63     13.07 o 
   5  13  15        0.47       -4.63     12.72 o 
   6  13  15       27.34       27.03     18.63 o 
  -5  14  15       13.98       19.66     24.10 o 
  -4  14  15        0.26       12.55     17.02 o 
  -3  14  15        1.09        1.16     15.69 o 
  -2  14  15      146.70      182.72     29.31 o 
  -1  14  15       15.77       18.09     16.80 o 
   0  14  15        9.69       15.96     16.55 o 
   1  14  15        4.76       -6.55     15.53 o 
   2  14  15       56.89       35.87     12.57 o 
   3  14  15        0.00       -3.54     14.45 o 
   4  14  15        1.01       18.41     22.28 o 
  -3  15  15       42.51       56.57     25.86 o 
  -2  15  15       47.88       52.97     20.84 o 
  -1  15  15       30.99       14.60     18.16 o 
   0  15  15        5.74      -14.17     14.17 o 
   1  15  15        9.16       -4.31     19.09 o 
   2  15  15        3.06      -11.52     16.44 o 
   3  15  15       13.53       21.20     18.66 o 
 -10   0  16       11.71       44.83     40.80 o 
  -9   0  16        2.04       -1.10     10.92 o 
  -8   0  16        1.52      -11.58     11.58 o 
  -7   0  16       23.44       12.88     10.37 o 
  -6   0  16      426.53      389.38     23.74 o 
  -5   0  16     1034.26     1052.54     40.24 o 
  -4   0  16      226.97      215.95     13.18 o 
  -3   0  16       74.34      100.53      9.43 o 
  -2   0  16     2414.52     2213.47     34.27 o 
  -1   0  16     1462.87     1490.57     26.06 o 
   0   0  16     7338.36     7569.76     71.56 o 
   1   0  16      329.52      370.48     16.00 o 
   2   0  16        2.48       -3.60      3.60 o 
   3   0  16       46.92       50.42      5.86 o 
   4   0  16      857.94      906.55     26.02 o 
   5   0  16      637.24      642.77     23.88 o 
   6   0  16      282.35      233.96     17.02 o 
   7   0  16       17.42       39.76     40.80 o 
   8   0  16      118.92       65.34     16.33 o 
   9   0  16        1.48       -0.18     11.28 o 
  10   0  16       66.55       98.17     20.57 o 
 -10   1  16        0.90        2.92      9.31 o 
  -9   1  16        0.00        3.89      8.32 o 
  -8   1  16        0.07        4.94      7.59 o 
  -7   1  16       90.63       74.39     10.89 o 
  -6   1  16      130.80      147.60     15.22 o 
  -5   1  16      318.18      321.00     16.91 o 
  -4   1  16      559.62      567.98     13.30 o 
  -3   1  16      233.07      261.70      9.07 o 
  -2   1  16       26.40       19.32      4.15 o 
  -1   1  16      231.34      212.83      7.84 o 
   0   1  16     1642.04     1747.26     21.56 o 
   1   1  16      784.96      954.23     14.54 o 
   2   1  16        1.98        6.17      2.69 o 
   3   1  16      852.72      785.34     12.44 o 
   4   1  16      117.63      126.59      9.49 o 
   5   1  16     6631.31     6092.32     55.47 o 
   6   1  16        3.17       -4.43      5.90 o 
   7   1  16        0.23       -4.84     11.45 o 
   8   1  16        3.96        5.50      8.48 o 
   9   1  16       53.00       59.28     27.91 o 
  10   1  16        0.16       -9.17      9.17 o 
 -10   2  16        1.16        1.44     12.19 o 
  -9   2  16        4.63       10.64      8.71 o 
  -8   2  16        9.07       13.20      8.40 o 
  -7   2  16       26.98       30.29      9.32 o 
  -6   2  16        3.98        0.88      7.02 o 
  -5   2  16      431.99      348.21     19.41 o 
  -4   2  16      209.33      246.79     10.22 o 
  -3   2  16      532.35      478.11     12.61 o 
  -2   2  16     1346.55     1353.95     19.78 o 
  -1   2  16      781.51      784.55     25.08 o 
   0   2  16      747.52      947.70     16.02 o 
   1   2  16       10.88        7.21      2.80 o 
   2   2  16      256.02      301.52      8.78 o 
   3   2  16       88.60       75.51      5.95 o 
   4   2  16       16.97       18.29      7.13 o 
   5   2  16      162.15      165.27     15.38 o 
   6   2  16      182.89      163.81     10.50 o 
   7   2  16        2.11       -1.03      9.16 o 
   8   2  16        1.16       -8.12      8.27 o 
   9   2  16        0.00       -5.71      8.55 o 
  10   2  16       42.76       53.01     11.81 o 
 -10   3  16        1.99       10.58      9.84 o 
  -9   3  16        4.81       10.34      9.14 o 
  -8   3  16        0.01        0.61      8.12 o 
  -7   3  16       27.09       34.64      9.67 o 
  -6   3  16       50.25       43.64     10.75 o 
  -5   3  16      416.83      419.37     26.52 o 
  -4   3  16        0.01        6.96      5.15 o 
  -3   3  16      244.91      254.86      8.86 o 
  -2   3  16       82.76      110.14      6.40 o 
  -1   3  16       10.49       14.13      4.03 o 
   0   3  16        2.99        7.92      4.46 o 
   1   3  16      439.23      426.03     10.58 o 
   2   3  16       67.60       94.04      5.61 o 
   3   3  16      994.72     1029.96     17.17 o 
   4   3  16       84.61       90.76      7.67 o 
   5   3  16      710.01      717.34     17.27 o 
   6   3  16      112.29      127.74      9.70 o 
   7   3  16        0.19       11.50      7.96 o 
   8   3  16        0.85       15.56     13.75 o 
   9   3  16       34.66       24.73     10.17 o 
  10   3  16        0.87       33.70     25.80 o 
 -10   4  16        5.21       20.80     14.42 o 
  -9   4  16        0.02       -1.17      9.58 o 
  -8   4  16       32.38       19.11     10.38 o 
  -7   4  16        0.20       -5.15      7.55 o 
  -6   4  16      105.27      117.22     13.85 o 
  -5   4  16      309.95      280.39     16.60 o 
  -4   4  16       32.41       29.29      5.82 o 
  -3   4  16      176.37      202.78      8.73 o 
  -2   4  16      802.57      872.89     16.30 o 
  -1   4  16       88.62       87.80      6.33 o 
   0   4  16     1015.00     1052.07     17.57 o 
   1   4  16       56.21       44.74      6.19 o 
   2   4  16        0.78        3.54      2.96 o 
   3   4  16      188.15      208.29      8.07 o 
   4   4  16     1221.68     1188.88     18.31 o 
   5   4  16        0.72       15.81      5.15 o 
   6   4  16       59.42       60.43      8.59 o 
   7   4  16        3.52       33.48     26.64 o 
   8   4  16       27.17       44.97     19.63 o 
   9   4  16        1.47        8.93      9.79 o 
  10   4  16        0.24       -9.78      9.78 o 
 -10   5  16        3.11       11.07     11.71 o 
  -9   5  16       19.45       19.94     10.78 o 
  -8   5  16        8.28        4.67      8.94 o 
  -7   5  16      131.74      144.96     15.48 o 
  -6   5  16      465.16      469.43     20.91 o 
  -5   5  16      125.00      104.54     11.57 o 
  -4   5  16       63.08       73.70      8.02 o 
  -3   5  16       38.95       44.38      5.66 o 
  -2   5  16        0.05        0.41      4.51 o 
  -1   5  16     3189.00     3046.99     35.27 o 
   0   5  16      252.59      269.35      8.12 o 
   1   5  16      303.93      264.34     10.13 o 
   2   5  16        3.45        4.94      3.56 o 
   3   5  16       97.17      105.29      6.36 o 
   4   5  16       58.76       58.55      6.27 o 
   5   5  16       14.82       16.62      6.56 o 
   6   5  16      137.66      135.84     10.57 o 
   7   5  16       28.59       37.72      8.84 o 
   8   5  16       29.56       42.26     14.94 o 
   9   5  16       94.74       98.71     14.13 o 
  10   5  16       23.75       29.21     25.80 o 
 -10   6  16        7.81       13.00     12.53 o 
  -9   6  16        0.04       15.49     14.88 o 
  -8   6  16        0.68        7.95     10.35 o 
  -7   6  16       54.29       53.76     13.63 o 
  -6   6  16        7.60       -3.64      7.81 o 
  -5   6  16      108.61       84.99     11.58 o 
  -4   6  16       61.74       63.01      8.06 o 
  -3   6  16       31.82       37.34      7.81 o 
  -2   6  16       20.94       14.80      5.43 o 
  -1   6  16      344.56      373.49     13.41 o 
   0   6  16      304.42      269.14      8.97 o 
   1   6  16        7.93       13.15      4.32 o 
   2   6  16       75.97       74.72      5.85 o 
   3   6  16      128.35      124.63      6.85 o 
   4   6  16     1120.60     1040.74     20.28 o 
   5   6  16        1.26        8.75      7.62 o 
   6   6  16       98.13       81.08      9.58 o 
   7   6  16        2.75        6.85      8.85 o 
   8   6  16        0.17       -5.35     10.47 o 
   9   6  16        5.84       -9.45      9.45 o 
  -9   7  16        0.41       14.52     12.40 o 
  -8   7  16        4.06        2.51      9.01 o 
  -7   7  16        2.25       26.81     10.32 o 
  -6   7  16       90.91      113.01     13.92 o 
  -5   7  16        1.46       -3.00      7.45 o 
  -4   7  16      689.97      736.84     25.20 o 
  -3   7  16      483.68      493.11     20.09 o 
  -2   7  16        0.02        7.46      7.43 o 
  -1   7  16     2124.04     1977.05     24.06 o 
   0   7  16       75.54       80.20      6.59 o 
   1   7  16        0.80       -0.30      6.37 o 
   2   7  16        1.04       -1.97      4.01 o 
   3   7  16       59.30       60.36      7.34 o 
   4   7  16        0.83        3.07      7.62 o 
   5   7  16       43.28       45.82      7.86 o 
   6   7  16        1.85       14.08      9.60 o 
   7   7  16       23.32       45.93     12.41 o 
   8   7  16       26.39       14.06     11.29 o 
   9   7  16        9.08       -9.18     15.16 o 
  -9   8  16        2.56        7.73     13.19 o 
  -8   8  16       18.06       23.96     12.68 o 
  -7   8  16        4.16       -9.44      9.44 o 
  -6   8  16       35.82       27.78     11.67 o 
  -5   8  16      289.29      256.74     20.68 o 
  -4   8  16       74.60      117.28     21.90 o 
  -3   8  16      118.86      117.70     15.61 o 
  -2   8  16     1162.65     1145.48     22.12 o 
  -1   8  16       84.25      100.88      8.28 o 
   0   8  16      362.26      367.27     12.03 o 
   1   8  16      544.11      554.48     15.49 o 
   2   8  16      339.76      347.63     13.22 o 
   3   8  16      428.15      409.05     13.66 o 
   4   8  16        3.10        0.26      5.38 o 
   5   8  16       16.94       27.06      7.58 o 
   6   8  16       65.06       50.03     11.29 o 
   7   8  16        5.68        9.48     11.29 o 
   8   8  16       12.73       -1.06     15.10 o 
   9   8  16       13.75        0.98     14.55 o 
  -8   9  16       11.54        8.84     12.83 o 
  -7   9  16      113.61      103.87     17.30 o 
  -6   9  16       96.40       75.99     15.07 o 
  -5   9  16        6.38       -8.01     10.55 o 
  -4   9  16       83.69       85.41     14.32 o 
  -3   9  16      473.85      449.44     20.15 o 
  -2   9  16      117.05      143.87     16.09 o 
  -1   9  16      104.67      106.33      8.42 o 
   0   9  16      267.24      274.05     11.48 o 
   1   9  16      773.09      745.93     18.63 o 
   2   9  16      359.49      382.30     14.70 o 
   3   9  16      757.56      734.20     17.91 o 
   4   9  16       35.19       34.77      9.23 o 
   5   9  16       88.18       88.42     13.50 o 
   6   9  16       55.84       55.66     14.18 o 
   7   9  16        7.59       -5.83     10.70 o 
   8   9  16        0.20        4.28     11.47 o 
  -8  10  16       12.18       18.54     14.12 o 
  -7  10  16       21.71        0.14     11.11 o 
  -6  10  16        1.43        3.90     10.78 o 
  -5  10  16       17.18       40.97     11.25 o 
  -4  10  16      167.70      165.49     18.27 o 
  -3  10  16        8.45       10.34      8.69 o 
  -2  10  16      272.97      265.12     16.91 o 
  -1  10  16      227.07      222.21     18.21 o 
   0  10  16      218.89      235.95     12.98 o 
   1  10  16      180.66      183.32     11.56 o 
   2  10  16       16.05       15.04      7.29 o 
   3  10  16      272.72      280.30     13.80 o 
   4  10  16       36.54       39.45     10.18 o 
   5  10  16       15.48        0.35     10.15 o 
   6  10  16       43.04       45.38     14.52 o 
   7  10  16        3.33       -1.71     12.67 o 
   8  10  16       15.98       30.81     24.38 o 
  -7  11  16       51.98       71.58     18.16 o 
  -6  11  16       27.77       13.81     12.50 o 
  -5  11  16        0.41        5.48     10.33 o 
  -4  11  16      103.80      118.09     18.03 o 
  -3  11  16       23.45       27.58      9.82 o 
  -2  11  16       26.44       20.75     14.10 o 
  -1  11  16       22.53       21.97      9.90 o 
   0  11  16        1.66        1.03      9.52 o 
   1  11  16      261.25      241.49     13.04 o 
   2  11  16        6.97        8.98      6.54 o 
   3  11  16        0.01       -4.95      6.65 o 
   4  11  16       16.41        8.14     13.09 o 
   5  11  16       57.64       29.84     14.21 o 
   6  11  16       33.49       36.89     14.92 o 
   7  11  16       12.99        2.18     12.79 o 
  -7  12  16      196.05      236.35     30.39 o 
  -6  12  16       20.91       53.30     18.44 o 
  -5  12  16       39.70       35.49     17.20 o 
  -4  12  16      134.79      117.86     26.77 o 
  -3  12  16       72.22       75.16     20.22 o 
  -2  12  16       88.24       82.35     20.32 o 
  -1  12  16       12.64       12.11      9.79 o 
   0  12  16       83.24       63.97     12.21 o 
   1  12  16        0.21      -10.04     10.04 o 
   2  12  16       18.18       18.01      8.60 o 
   3  12  16       29.71       36.50     10.85 o 
   4  12  16       18.76       29.01     11.26 o 
   5  12  16       31.42       36.97     15.24 o 
   6  12  16       21.18       16.28     14.16 o 
  -6  13  16       20.01       35.03     18.85 o 
  -5  13  16        0.43      -11.82     16.71 o 
  -4  13  16        7.61        6.50     15.04 o 
  -3  13  16      159.54      156.00     25.87 o 
  -2  13  16        1.34        3.34     13.76 o 
  -1  13  16       28.97       39.19     18.08 o 
   0  13  16       36.36       35.21     12.71 o 
   1  13  16       19.35       27.87     15.53 o 
   2  13  16        3.26       10.10     11.51 o 
   3  13  16       27.66       54.99     13.00 o 
   4  13  16        0.11       -3.87     12.86 o 
   5  13  16        2.09       -1.59     13.15 o 
  -4  14  16       37.05       34.25     20.10 o 
  -3  14  16        1.77        7.94     23.64 o 
  -2  14  16       37.72       41.85     22.62 o 
  -1  14  16        8.17       10.39     16.49 o 
   0  14  16        2.00      -13.99     13.99 o 
   1  14  16        8.08       12.92     16.38 o 
   2  14  16       20.33       16.04     12.51 o 
   3  14  16       21.28       12.91     17.72 o 
   4  14  16        2.79        8.18     21.03 o 
  -3  15  16       14.26       20.27     28.81 o 
  -2  15  16       11.50       -8.87     27.68 o 
  -1  15  16       27.63       20.68     18.18 o 
   0  15  16       65.95       32.15     20.17 o 
   1  15  16        0.33       38.55     20.32 o 
   2  15  16        0.77      -10.30     17.09 o 
 -10   1  17       13.01       20.78     12.40 o 
  -9   1  17        4.41        8.49     11.74 o 
  -8   1  17        3.53        2.20      9.35 o 
  -7   1  17       13.35        8.52      7.76 o 
  -6   1  17      164.31      163.48     14.99 o 
  -5   1  17      215.34      200.10     16.96 o 
  -4   1  17      257.12      277.79     10.35 o 
  -3   1  17      673.22      607.08     13.29 o 
  -2   1  17     3172.74     3100.57     30.31 o 
  -1   1  17      307.98      328.78      9.51 o 
   0   1  17       22.05       67.82      5.52 o 
   1   1  17      485.52      503.69     11.08 o 
   2   1  17      505.69      507.57      9.07 o 
   3   1  17       34.49       31.51      3.97 o 
   4   1  17     1138.14     1082.19     20.39 o 
   5   1  17       15.33       29.57      7.29 o 
   6   1  17      163.63      160.79     10.57 o 
   7   1  17        6.51        8.71      8.35 o 
   8   1  17       98.63       93.64     12.82 o 
   9   1  17        0.79       -5.80     13.27 o 
  10   1  17       15.19       40.97     11.41 o 
 -10   2  17       16.89        9.00     10.60 o 
  -9   2  17        0.17        6.96      8.72 o 
  -8   2  17       19.51       37.21     17.09 o 
  -7   2  17        0.55        2.44      8.12 o 
  -6   2  17        3.39       -0.75      8.16 o 
  -5   2  17        6.02       12.87      8.59 o 
  -4   2  17      109.67      124.06      8.29 o 
  -3   2  17      266.75      208.45      9.49 o 
  -2   2  17      412.70      407.46     12.65 o 
  -1   2  17        8.15        1.64      4.47 o 
   0   2  17       64.91       74.88      6.10 o 
   1   2  17      952.44      892.97     14.86 o 
   2   2  17      213.42      252.36      7.78 o 
   3   2  17      370.21      338.52     10.59 o 
   4   2  17       55.30       76.31     10.74 o 
   5   2  17      745.55      692.28     17.48 o 
   6   2  17      140.41      136.56     10.44 o 
   7   2  17        2.44        6.73      7.30 o 
   8   2  17       17.74       17.58     15.95 o 
   9   2  17       41.29       55.01     11.62 o 
  10   2  17        3.44       12.28     12.07 o 
 -10   3  17        0.32        4.08      8.78 o 
  -9   3  17       16.52       19.89     12.59 o 
  -8   3  17       24.34       26.48     10.11 o 
  -7   3  17        0.02       14.70      8.48 o 
  -6   3  17      103.08       98.80     13.54 o 
  -5   3  17      203.79      184.92     14.83 o 
  -4   3  17      174.72      136.94      9.64 o 
  -3   3  17      210.69      270.04     15.12 o 
  -2   3  17       87.40       81.81      5.16 o 
  -1   3  17      426.23      451.19     15.25 o 
   0   3  17     2757.92     2858.49     33.22 o 
   1   3  17      304.53      258.32      7.79 o 
   2   3  17       58.58       64.06      5.12 o 
   3   3  17      170.68      198.71      8.88 o 
   4   3  17      501.71      510.64     14.35 o 
   5   3  17       73.92       75.64     10.43 o 
   6   3  17      881.79      805.18     19.37 o 
   7   3  17       12.02        5.04      7.10 o 
   8   3  17       12.70       -1.02      8.20 o 
   9   3  17        1.65       15.15     13.29 o 
  10   3  17       49.65       37.56     12.30 o 
 -10   4  17        1.10       21.20     26.68 o 
  -9   4  17        0.31       -4.24      9.93 o 
  -8   4  17        0.00        0.96      9.37 o 
  -7   4  17      309.30      338.54     20.21 o 
  -6   4  17      168.11      174.41     16.30 o 
  -5   4  17       14.09       16.32      9.83 o 
  -4   4  17      283.98      291.16     11.16 o 
  -3   4  17      320.79      337.11     10.63 o 
  -2   4  17      259.03      243.37     10.62 o 
  -1   4  17      509.75      546.52     12.53 o 
   0   4  17        4.46       10.84      4.47 o 
   1   4  17        7.01       10.31      4.03 o 
   2   4  17       52.41       59.85      4.63 o 
   3   4  17       62.72       63.97      5.77 o 
   4   4  17      120.86      126.46      8.59 o 
   5   4  17      569.01      577.29     15.01 o 
   6   4  17      139.46      150.01     12.12 o 
   7   4  17       18.52        4.35      8.25 o 
   8   4  17        0.41        1.44      8.14 o 
   9   4  17       19.14       32.63     11.91 o 
  10   4  17        0.04       -2.56     10.47 o 
 -10   5  17        9.65       13.70     13.06 o 
  -9   5  17       67.19       66.18     15.77 o 
  -8   5  17       39.84       34.54     15.26 o 
  -7   5  17      119.95      121.46     14.69 o 
  -6   5  17        0.36       -7.45      7.45 o 
  -5   5  17        9.55       23.32     13.97 o 
  -4   5  17       44.57       33.04      6.45 o 
  -3   5  17       29.88       37.39      6.42 o 
  -2   5  17     1155.64     1167.27     21.81 o 
  -1   5  17      225.09      231.93      9.60 o 
   0   5  17      168.85      195.33      9.26 o 
   1   5  17       24.35       31.73      4.54 o 
   2   5  17        2.44        3.64      3.64 o 
   3   5  17      174.51      188.36      7.85 o 
   4   5  17      192.25      179.39      9.85 o 
   5   5  17       25.88       29.25      6.24 o 
   6   5  17       46.96       60.42     10.04 o 
   7   5  17       25.40       22.93      8.51 o 
   8   5  17        0.06      -10.99     10.99 o 
   9   5  17       53.37       49.61     19.01 o 
  -9   6  17       12.36       13.14     11.94 o 
  -8   6  17       19.79       37.18     12.80 o 
  -7   6  17       64.73       78.48     20.15 o 
  -6   6  17        0.15       -3.22      7.60 o 
  -5   6  17        0.68       15.73      9.19 o 
  -4   6  17      205.15      214.80     13.38 o 
  -3   6  17      153.17      200.70     11.81 o 
  -2   6  17       46.92       51.95      7.28 o 
  -1   6  17     1955.22     1880.33     25.66 o 
   0   6  17      441.98      426.16     10.82 o 
   1   6  17       39.31       37.50      5.63 o 
   2   6  17       95.48      118.42      6.86 o 
   3   6  17     1350.90     1273.89     18.48 o 
   4   6  17       57.51       57.68      8.12 o 
   5   6  17       21.30       27.80      6.97 o 
   6   6  17       42.72       49.78      8.19 o 
   7   6  17      154.77      138.92     14.24 o 
   8   6  17        1.39       -9.82      9.82 o 
   9   6  17       33.25        6.98     12.64 o 
  -9   7  17       80.97       71.63     17.75 o 
  -8   7  17        0.03        5.10     11.75 o 
  -7   7  17      232.79      186.49     19.64 o 
  -6   7  17       22.45       33.90     13.33 o 
  -5   7  17      103.39      103.93     12.74 o 
  -4   7  17      302.83      307.56     36.33 o 
  -3   7  17      813.83      788.86     20.74 o 
  -2   7  17      277.90      267.65     12.31 o 
  -1   7  17        4.16        7.96      5.68 o 
   0   7  17       14.75        9.09      4.55 o 
   1   7  17        3.28       -2.84      4.92 o 
   2   7  17      271.68      233.48      9.05 o 
   3   7  17       49.53       45.39      6.95 o 
   4   7  17      428.08      432.42     15.61 o 
   5   7  17      132.73      126.27     10.78 o 
   6   7  17       21.87       18.66      8.32 o 
   7   7  17        0.95       18.96     11.26 o 
   8   7  17        8.52       -7.83     10.57 o 
   9   7  17        5.89       10.59     11.26 o 
  -9   8  17        2.88        3.06     12.80 o 
  -8   8  17       27.57       30.54     13.54 o 
  -7   8  17       10.50       11.51     10.28 o 
  -6   8  17       29.70       29.47     11.96 o 
  -5   8  17       10.06       25.71     13.21 o 
  -4   8  17      116.61      134.77     21.32 o 
  -3   8  17      540.63      508.07     25.45 o 
  -2   8  17     1524.75     1492.80     25.92 o 
  -1   8  17     1032.03      975.99     18.64 o 
   0   8  17      229.78      207.84     10.84 o 
   1   8  17      294.16      299.63     18.18 o 
   2   8  17       10.25        4.15      5.85 o 
   3   8  17        9.68        9.57      5.94 o 
   4   8  17       62.00       75.90     13.89 o 
   5   8  17        0.02       -0.02      7.31 o 
   6   8  17       13.00        8.01      9.07 o 
   7   8  17        0.44        2.89     13.33 o 
   8   8  17       13.98       10.40     11.78 o 
  -8   9  17        0.02      -10.51     10.80 o 
  -7   9  17      199.35      205.27     21.40 o 
  -6   9  17       17.50       26.49     12.84 o 
  -5   9  17        2.57        5.68      9.73 o 
  -4   9  17        6.30       -2.67      9.01 o 
  -3   9  17        7.46        8.37      8.19 o 
  -2   9  17       72.85       73.46     11.37 o 
  -1   9  17       82.79       82.90      9.67 o 
   0   9  17      283.67      254.96     13.00 o 
   1   9  17       10.36        5.75      6.39 o 
   2   9  17      742.57      707.22     18.77 o 
   3   9  17       63.34       77.44      9.31 o 
   4   9  17       81.15       83.32     10.19 o 
   5   9  17      114.22       85.92     13.45 o 
   6   9  17       44.60       46.12     12.15 o 
   7   9  17        6.30        3.68     11.58 o 
   8   9  17        0.00       -0.65     11.28 o 
  -8  10  17        5.40       23.72     14.53 o 
  -7  10  17       47.48       40.66     14.17 o 
  -6  10  17        2.32       13.13     11.71 o 
  -5  10  17       12.12        8.32      9.47 o 
  -4  10  17      107.54       96.42     13.14 o 
  -3  10  17       88.00       86.23     12.49 o 
  -2  10  17       50.98       27.95     10.98 o 
  -1  10  17        3.06       15.18      9.48 o 
   0  10  17      297.34      293.80     15.54 o 
   1  10  17       40.10       38.98      8.23 o 
   2  10  17      357.42      338.72     16.15 o 
   3  10  17        9.70       17.93      7.22 o 
   4  10  17       48.43       43.56     10.76 o 
   5  10  17        0.81        5.36      9.34 o 
   6  10  17        1.39       -6.00     11.47 o 
   7  10  17        8.43       -0.93     12.53 o 
  -7  11  17       18.32       33.78     14.84 o 
  -6  11  17        4.26        0.15     12.22 o 
  -5  11  17        9.71        9.40     12.72 o 
  -4  11  17       23.94       17.00     13.14 o 
  -3  11  17       21.64       36.91     11.29 o 
  -2  11  17      142.55      130.98     16.13 o 
  -1  11  17       44.30       44.98     12.68 o 
   0  11  17      117.52      110.44     15.49 o 
   1  11  17      172.57      210.94     16.13 o 
   2  11  17        7.65       15.66      7.63 o 
   3  11  17      152.30      123.96     12.97 o 
   4  11  17       52.79       48.08     16.75 o 
   5  11  17       32.01       33.64     12.29 o 
   6  11  17       31.29       55.82     15.96 o 
   7  11  17        0.70        7.92     17.98 o 
  -6  12  17       19.79       29.09     26.31 o 
  -5  12  17        3.07      -12.79     14.83 o 
  -4  12  17        0.75        5.91     13.81 o 
  -3  12  17       52.70       61.72     19.69 o 
  -2  12  17       47.00       43.22     20.74 o 
  -1  12  17       35.13       15.61      9.95 o 
   0  12  17        6.86       12.36      8.99 o 
   1  12  17       34.32       27.10     11.96 o 
   2  12  17       24.66        8.92      8.54 o 
   3  12  17       26.82       12.32      9.88 o 
   4  12  17        2.04       18.39     11.11 o 
   5  12  17        6.96       10.29     13.31 o 
   6  12  17       45.86       21.41     14.44 o 
  -5  13  17        4.26       -8.64     17.96 o 
  -4  13  17       65.73       74.19     20.75 o 
  -3  13  17      218.73      279.22     32.78 o 
  -2  13  17       13.33       27.08     24.72 o 
  -1  13  17       10.42       20.43     15.61 o 
   0  13  17       25.95       28.74     12.38 o 
   1  13  17       16.06        9.29     11.06 o 
   2  13  17       20.12       36.22     12.95 o 
   3  13  17       13.02       23.42     14.92 o 
   4  13  17        5.71       20.67     11.52 o 
   5  13  17       22.53       23.21     15.50 o 
  -4  14  17       67.81       89.46     24.71 o 
  -3  14  17        3.07       21.69     25.00 o 
  -2  14  17        2.79       16.50     16.60 o 
  -1  14  17        8.09       10.74     15.91 o 
   0  14  17       20.36       47.08     20.01 o 
   1  14  17        0.71        0.35     10.91 o 
   2  14  17       16.49       25.86     12.53 o 
   3  14  17       11.57       -2.51     11.21 o 
   4  14  17       10.34       21.48     23.07 o 
  -2  15  17        2.65       15.37     19.06 o 
  -1  15  17       33.73       34.94     19.36 o 
   0  15  17        1.49       -8.13     18.13 o 
   1  15  17       24.33       27.11     19.22 o 
   2  15  17        0.00      -10.73     16.59 o 
 -10   0  18        2.20       18.69     15.85 o 
  -9   0  18       78.51       92.98     18.85 o 
  -8   0  18        2.31        8.88     19.10 o 
  -7   0  18      781.39      781.00     35.72 o 
  -6   0  18       46.95       53.82     15.26 o 
  -5   0  18      169.73      196.80     16.82 o 
  -4   0  18      665.09      657.16     21.30 o 
  -3   0  18       27.30       34.55      7.76 o 
  -2   0  18       82.65      129.34     11.04 o 
  -1   0  18      547.12      482.65     15.40 o 
   0   0  18      255.76      283.66     11.03 o 
   1   0  18      831.24      871.99     25.00 o 
   2   0  18        0.30        1.03      3.63 o 
   3   0  18      459.35      438.20     13.03 o 
   4   0  18     1244.50     1192.32     31.26 o 
   5   0  18        2.83        7.45     15.31 o 
   6   0  18     4365.54     3975.24     64.62 o 
   7   0  18        0.35       -5.23      8.90 o 
   8   0  18       39.96       45.17     17.28 o 
   9   0  18        0.00        0.60     13.10 o 
  10   0  18       39.78       46.75     17.03 o 
 -10   1  18      117.16       91.92     15.72 o 
  -9   1  18        6.22       -4.41      8.55 o 
  -8   1  18      162.40      143.24     15.68 o 
  -7   1  18      323.43      349.26     19.01 o 
  -6   1  18       31.26       40.82     10.51 o 
  -5   1  18       35.88       40.54      9.78 o 
  -4   1  18      321.39      294.72     10.80 o 
  -3   1  18      620.06      553.97     13.08 o 
  -2   1  18      189.78      182.10      9.49 o 
  -1   1  18      116.80      146.86      7.14 o 
   0   1  18       77.45       78.97      6.15 o 
   1   1  18      960.53      952.58     15.40 o 
   2   1  18       77.71       83.37      4.94 o 
   3   1  18        0.05        3.24      3.07 o 
   4   1  18      113.60      112.36      8.95 o 
   5   1  18      620.48      530.26     19.41 o 
   6   1  18      243.97      258.22     12.97 o 
   7   1  18       12.65        9.24     12.10 o 
   8   1  18        0.28        3.50      8.63 o 
   9   1  18       83.42       79.68     14.05 o 
  10   1  18        7.74       29.49     11.00 o 
 -10   2  18        7.57        1.09     16.06 o 
  -9   2  18       12.88       32.62     20.76 o 
  -8   2  18       54.72       66.13     15.36 o 
  -7   2  18      538.94      529.54     23.24 o 
  -6   2  18      173.85      171.63     17.59 o 
  -5   2  18       35.91       27.14      8.76 o 
  -4   2  18        1.99        4.03      5.29 o 
  -3   2  18      610.03      640.27     15.16 o 
  -2   2  18        5.86       15.00      5.28 o 
  -1   2  18      712.05      703.11     16.38 o 
   0   2  18     4154.23     4087.44     38.41 o 
   1   2  18      244.97      255.66      8.88 o 
   2   2  18        9.87        9.00      3.40 o 
   3   2  18      188.48      154.96      8.38 o 
   4   2  18     1013.43     1004.65     20.25 o 
   5   2  18        2.05       17.09      6.37 o 
   6   2  18      493.88      466.37     15.65 o 
   7   2  18       11.43        4.62      9.79 o 
   8   2  18       12.72       23.98     17.93 o 
   9   2  18        0.46        9.57      9.39 o 
  10   2  18        5.08       -2.31     10.94 o 
 -10   3  18       22.14       27.61     30.27 o 
  -9   3  18        3.47       23.82     17.62 o 
  -8   3  18        2.52       -9.37      9.37 o 
  -7   3  18      217.15      177.70     16.44 o 
  -6   3  18       59.45       72.05     15.91 o 
  -5   3  18      331.92      328.59     15.21 o 
  -4   3  18      133.78      131.65     10.03 o 
  -3   3  18       61.61       58.21      6.82 o 
  -2   3  18      649.30      639.17     14.45 o 
  -1   3  18     1460.31     1387.84     24.30 o 
   0   3  18        9.16        8.55      5.73 o 
   1   3  18      196.37      234.63      8.81 o 
   2   3  18       64.17       50.21      5.09 o 
   3   3  18      112.48      119.20     10.23 o 
   4   3  18       53.10       46.39      7.45 o 
   5   3  18       92.90      106.87      9.15 o 
   6   3  18       58.39       45.11      7.96 o 
   7   3  18       47.09       44.07      9.37 o 
   8   3  18        1.19       -9.15      9.15 o 
   9   3  18       41.38      103.63     29.91 o 
  10   3  18       15.39       34.37     20.46 o 
 -10   4  18        5.33       -5.55     11.64 o 
  -9   4  18        4.10       -2.67     10.67 o 
  -8   4  18       27.74       12.25     10.06 o 
  -7   4  18       94.59       80.00     13.14 o 
  -6   4  18        6.10       14.62      9.02 o 
  -5   4  18      237.11      192.85     16.17 o 
  -4   4  18        1.14        5.54      4.42 o 
  -3   4  18       48.07       49.81      5.72 o 
  -2   4  18      354.09      363.96     11.54 o 
  -1   4  18      508.72      472.46     12.67 o 
   0   4  18      186.91      190.10      9.20 o 
   1   4  18        0.39       -1.21      3.66 o 
   2   4  18        2.59        6.59      4.17 o 
   3   4  18        8.69        3.30      4.15 o 
   4   4  18      469.89      469.11     14.33 o 
   5   4  18        0.57        5.04      5.39 o 
   6   4  18       37.80       39.47      7.14 o 
   7   4  18        4.93       -2.32      6.83 o 
   8   4  18       15.91       20.44      9.91 o 
   9   4  18       19.39       32.64     11.55 o 
 -10   5  18        7.51       17.72     18.62 o 
  -9   5  18       12.08        8.91     12.20 o 
  -8   5  18        8.66        4.23     10.03 o 
  -7   5  18      150.38      165.11     16.85 o 
  -6   5  18      191.68      207.38     17.97 o 
  -5   5  18        1.07       10.63     11.86 o 
  -4   5  18       23.12       22.22      6.50 o 
  -3   5  18        7.74       12.27      6.25 o 
  -2   5  18      140.14      157.90      8.92 o 
  -1   5  18       13.62       14.00      4.57 o 
   0   5  18       76.19       89.57      7.41 o 
   1   5  18      126.65      146.30      8.10 o 
   2   5  18       92.78      108.64      6.47 o 
   3   5  18      123.37      120.93      7.02 o 
   4   5  18        0.04        5.25      4.68 o 
   5   5  18      344.95      343.89     14.28 o 
   6   5  18       11.50       13.33      6.91 o 
   7   5  18      246.71      257.87     15.49 o 
   8   5  18        0.07        3.16      9.30 o 
   9   5  18        6.43        5.55     10.94 o 
  -9   6  18       82.82      101.04     17.40 o 
  -8   6  18        8.97       43.99     22.68 o 
  -7   6  18       21.59       37.04     18.30 o 
  -6   6  18        0.38        0.64      8.21 o 
  -5   6  18      154.25      111.45     14.10 o 
  -4   6  18      113.55      128.50     11.70 o 
  -3   6  18      334.38      338.29     14.61 o 
  -2   6  18      751.62      741.27     18.90 o 
  -1   6  18      118.10      112.02      8.26 o 
   0   6  18      682.62      634.86     14.34 o 
   1   6  18       74.24       78.17      7.67 o 
   2   6  18       12.98        9.05      4.14 o 
   3   6  18       26.21       42.86      5.47 o 
   4   6  18        1.69       -4.88      6.08 o 
   5   6  18        0.01       -1.66      6.73 o 
   6   6  18        7.07       16.29      8.06 o 
   7   6  18       11.52       12.43      8.71 o 
   8   6  18        0.01        6.09     10.87 o 
   9   6  18        2.54       -8.93     10.17 o 
  -9   7  18       12.25        6.53     18.04 o 
  -8   7  18       15.56       15.96     12.49 o 
  -7   7  18        4.23        3.20      8.72 o 
  -6   7  18       43.28       38.28     10.80 o 
  -5   7  18       14.30        2.51     11.25 o 
  -4   7  18       82.94       43.78     12.29 o 
  -3   7  18        2.08        0.84      7.90 o 
  -2   7  18      167.28      184.38     21.42 o 
  -1   7  18       54.42       74.48      7.66 o 
   0   7  18       12.31       13.68      4.97 o 
   1   7  18      174.10      202.91     12.10 o 
   2   7  18       73.70       65.52      6.40 o 
   3   7  18     1235.30     1122.55     20.75 o 
   4   7  18      258.26      252.66     14.82 o 
   5   7  18        0.20        1.71      7.34 o 
   6   7  18       50.14       57.22     11.21 o 
   7   7  18       22.64       36.67     13.21 o 
   8   7  18        3.08       14.78     11.41 o 
   9   7  18        3.37       -3.75     11.18 o 
  -9   8  18       15.77       25.46     14.52 o 
  -8   8  18       16.99        6.37     12.02 o 
  -7   8  18        5.27       -1.65     10.84 o 
  -6   8  18        3.27       -5.70      8.65 o 
  -5   8  18       71.76       63.47     13.75 o 
  -4   8  18        0.48        2.21     11.66 o 
  -3   8  18     1082.36      922.43     33.66 o 
  -2   8  18      610.65      607.74     17.57 o 
  -1   8  18      316.05      312.69     13.38 o 
   0   8  18       53.13       58.32     11.73 o 
   1   8  18       41.29       33.04      7.16 o 
   2   8  18       49.62       46.31      7.88 o 
   3   8  18       90.13       96.71      9.76 o 
   4   8  18      104.05      118.48     11.71 o 
   5   8  18       12.45       13.35     12.30 o 
   6   8  18       35.10       33.57     10.83 o 
   7   8  18        1.89       -0.67     11.83 o 
   8   8  18        1.44        5.24     11.90 o 
  -8   9  18        7.59       17.91     13.79 o 
  -7   9  18       14.38       13.80     12.74 o 
  -6   9  18        6.34       -2.53     10.71 o 
  -5   9  18        0.02       11.66     12.56 o 
  -4   9  18      377.06      288.99     22.75 o 
  -3   9  18      129.24       98.41     25.13 o 
  -2   9  18      121.20      105.52     11.54 o 
  -1   9  18        2.80       -3.57      6.96 o 
   0   9  18       90.75      109.63     15.53 o 
   1   9  18     1082.50     1022.53     22.08 o 
   2   9  18       14.57       17.63      6.60 o 
   3   9  18      218.69      223.53     12.80 o 
   4   9  18       28.36       50.61     12.65 o 
   5   9  18        0.68       -8.72      8.72 o 
   6   9  18       10.90       10.06      9.88 o 
   7   9  18        4.63       13.96     12.23 o 
   8   9  18       15.36       35.46     13.71 o 
  -8  10  18        0.63       21.17     15.88 o 
  -7  10  18       11.86        9.58     12.88 o 
  -6  10  18       55.36       68.86     16.35 o 
  -5  10  18       23.80        9.61     11.53 o 
  -4  10  18       36.04       34.63     10.24 o 
  -3  10  18        7.73        5.57      8.52 o 
  -2  10  18       52.62       35.73     11.50 o 
  -1  10  18       18.52       18.36      8.83 o 
   0  10  18       87.51      104.63     11.38 o 
   1  10  18       97.70      110.36     13.09 o 
   2  10  18       38.57       44.93      8.92 o 
   3  10  18       52.58       60.33      9.37 o 
   4  10  18        0.03        8.45      8.70 o 
   5  10  18      164.63      157.92     16.99 o 
   6  10  18       24.52        8.97     13.58 o 
   7  10  18        0.48        4.61     12.46 o 
  -7  11  18        1.96        4.67     13.31 o 
  -6  11  18       15.97        8.97     12.56 o 
  -5  11  18        1.85        1.51     12.05 o 
  -4  11  18       17.46       16.10     12.58 o 
  -3  11  18      212.43      191.35     17.95 o 
  -2  11  18        6.91        5.86     11.83 o 
  -1  11  18        1.73        7.29      9.69 o 
   0  11  18       55.79       30.34      9.68 o 
   1  11  18        0.52        8.05      7.23 o 
   2  11  18      223.50      197.64     12.86 o 
   3  11  18       38.74       33.72      9.26 o 
   4  11  18        7.88       19.26     11.16 o 
   5  11  18       14.17        8.42     10.53 o 
   6  11  18        7.16       12.70     13.78 o 
   7  11  18        2.77       25.23     14.71 o 
  -6  12  18       33.29       61.96     18.32 o 
  -5  12  18       59.23       65.62     16.97 o 
  -4  12  18       23.25       22.66     16.55 o 
  -3  12  18       27.11       58.84     19.17 o 
  -2  12  18        7.07       15.31     16.54 o 
  -1  12  18       57.81       58.40     13.10 o 
   0  12  18        6.02       10.02     12.78 o 
   1  12  18        4.02        4.49     10.15 o 
   2  12  18       13.19       15.95     10.75 o 
   3  12  18       28.31       25.23     10.07 o 
   4  12  18        0.86       -6.28      9.87 o 
   5  12  18        7.43       11.24     18.59 o 
   6  12  18       15.85       16.51     15.65 o 
  -5  13  18       67.73       74.90     28.98 o 
  -4  13  18        0.39        2.96     17.28 o 
  -3  13  18        0.04        5.12     17.35 o 
  -2  13  18       53.72      102.76     24.13 o 
  -1  13  18       31.86       45.58     19.23 o 
   0  13  18        5.46       14.81     11.40 o 
   1  13  18       21.02       12.38     11.99 o 
   2  13  18        0.30       -2.96     10.62 o 
   3  13  18        1.71        9.82     11.22 o 
   4  13  18        7.13        3.76     10.76 o 
   5  13  18       13.67       35.09     16.13 o 
  -4  14  18        2.07       30.25     19.59 o 
  -3  14  18        6.69      -13.78     14.69 o 
  -2  14  18       24.86       49.54     21.65 o 
  -1  14  18      146.57      200.45     30.80 o 
   0  14  18        0.15      -10.03     15.80 o 
   1  14  18       12.09       11.47     12.27 o 
   2  14  18        0.58       -4.58     10.68 o 
   3  14  18        0.00      -11.50     11.50 o 
  -1  15  18        3.98        6.25     18.11 o 
   0  15  18       15.13       -3.23     24.27 o 
   1  15  18       23.48       14.73     18.53 o 
 -10   1  19       11.83       27.30     22.47 o 
  -9   1  19        9.88        8.78      9.31 o 
  -8   1  19        4.50       25.32      9.60 o 
  -7   1  19        1.18       11.53      8.18 o 
  -6   1  19       79.72       82.30     13.06 o 
  -5   1  19       33.06       15.68      6.69 o 
  -4   1  19      529.82      519.88     13.73 o 
  -3   1  19       16.55       15.57      5.04 o 
  -2   1  19        4.38        6.68      4.16 o 
  -1   1  19      289.50      275.47      9.23 o 
   0   1  19     2208.45     2089.17     25.55 o 
   1   1  19       86.55      103.84      7.42 o 
   2   1  19      615.23      639.94     10.93 o 
   3   1  19       67.53       69.13      5.47 o 
   4   1  19     1429.42     1296.45     23.41 o 
   5   1  19      145.37      177.63     11.23 o 
   6   1  19      108.95      101.86     10.15 o 
   7   1  19       14.00       15.00      9.43 o 
   8   1  19        0.18       -0.27     15.73 o 
   9   1  19        2.51       19.30     10.70 o 
  10   1  19        8.76        6.20     11.00 o 
 -10   2  19        0.98       -4.17     10.56 o 
  -9   2  19       30.43       16.96     10.38 o 
  -8   2  19       12.45       12.53      9.63 o 
  -7   2  19        0.03       17.89     10.13 o 
  -6   2  19      602.30      631.99     28.66 o 
  -5   2  19      121.95      135.48     13.01 o 
  -4   2  19      240.25      249.14     11.43 o 
  -3   2  19        0.01       -4.42      4.42 o 
  -2   2  19      519.04      510.20     13.61 o 
  -1   2  19      118.64      129.57      8.93 o 
   0   2  19        1.41       20.48      5.40 o 
   1   2  19      543.13      518.83     12.24 o 
   2   2  19        0.71        5.28      4.21 o 
   3   2  19      198.30      198.01      8.58 o 
   4   2  19      509.75      527.52     15.59 o 
   5   2  19      119.96       93.72      9.32 o 
   6   2  19       47.96       56.36      8.45 o 
   7   2  19      133.45      120.91     12.13 o 
   8   2  19        0.02       12.67     14.40 o 
   9   2  19      184.51      254.46     18.99 o 
  10   2  19        9.28       33.87     21.31 o 
 -10   3  19        9.53        0.49     10.48 o 
  -9   3  19        6.54       11.96     10.37 o 
  -8   3  19        0.88       17.33     10.98 o 
  -7   3  19       95.41       88.57     13.34 o 
  -6   3  19        0.04        3.33      9.55 o 
  -5   3  19       18.26       16.83      8.42 o 
  -4   3  19       20.31        0.07      7.43 o 
  -3   3  19       90.84      105.07      7.32 o 
  -2   3  19       48.15       53.70      6.85 o 
  -1   3  19       52.57       55.39      9.82 o 
   0   3  19       71.02       71.48      6.84 o 
   1   3  19      681.25      659.90     13.92 o 
   2   3  19      263.80      303.70      8.38 o 
   3   3  19        6.78        2.76      5.48 o 
   4   3  19      692.55      636.76     16.72 o 
   5   3  19       22.73       23.37      6.62 o 
   6   3  19       28.62       25.46      6.98 o 
   7   3  19       12.84        3.78     10.34 o 
   8   3  19       14.96       -0.78     20.08 o 
   9   3  19       14.27       37.34     16.50 o 
 -10   4  19        0.14       43.16     29.53 o 
  -9   4  19        1.00        5.65     18.99 o 
  -8   4  19       60.17       55.40     13.08 o 
  -7   4  19      177.82      183.55     17.36 o 
  -6   4  19      288.80      285.44     27.18 o 
  -5   4  19      181.88      159.68     12.19 o 
  -4   4  19      120.41       98.41      9.35 o 
  -3   4  19       30.78       27.41      5.07 o 
  -2   4  19       78.60       78.56      7.26 o 
  -1   4  19       25.73       22.74      4.86 o 
   0   4  19     1112.19     1099.66     18.21 o 
   1   4  19      139.70      125.58      7.74 o 
   2   4  19       81.11       90.70      6.80 o 
   3   4  19       59.59       50.25      6.15 o 
   4   4  19        7.89        9.46      5.79 o 
   5   4  19       50.24       48.15      7.49 o 
   6   4  19        9.37        5.27      6.32 o 
   7   4  19       26.36       17.50     10.78 o 
   8   4  19       25.36       21.57     12.91 o 
   9   4  19      200.38      246.88     18.75 o 
  -9   5  19        0.01       10.46     10.80 o 
  -8   5  19        0.02        8.39     10.03 o 
  -7   5  19        1.23       -8.13      8.13 o 
  -6   5  19        2.92       13.85      9.63 o 
  -5   5  19        4.19        5.30      7.30 o 
  -4   5  19      165.62      157.72     11.11 o 
  -3   5  19        1.87        6.02      6.34 o 
  -2   5  19      152.41      171.15     10.39 o 
  -1   5  19       39.29       45.54      5.91 o 
   0   5  19       49.35       53.22      6.68 o 
   1   5  19       66.02       52.31      6.17 o 
   2   5  19        4.05       -0.22      3.62 o 
   3   5  19       11.79        7.65      4.07 o 
   4   5  19     1077.26      928.96     18.62 o 
   5   5  19       50.73       45.96      7.57 o 
   6   5  19        4.99       -1.98      7.15 o 
   7   5  19       24.27       34.86      9.27 o 
   8   5  19       81.17       82.53     13.15 o 
   9   5  19        0.22      -10.23     10.23 o 
  -9   6  19        8.96       18.77     12.32 o 
  -8   6  19       24.07       30.42     17.72 o 
  -7   6  19        0.05       23.89     15.23 o 
  -6   6  19       11.89       23.27      9.91 o 
  -5   6  19      144.17      151.58     15.60 o 
  -4   6  19      566.35      516.74     19.73 o 
  -3   6  19      536.79      556.52     18.12 o 
  -2   6  19      135.60      153.31     10.38 o 
  -1   6  19      231.22      239.59     10.87 o 
   0   6  19      114.86      108.95      8.36 o 
   1   6  19       55.80       47.49      6.15 o 
   2   6  19       84.14       94.65      6.81 o 
   3   6  19       22.45       20.31      5.29 o 
   4   6  19        8.39       13.87      7.96 o 
   5   6  19        0.54       10.04      7.53 o 
   6   6  19       98.43       90.06     11.11 o 
   7   6  19       48.76       65.43     11.20 o 
   8   6  19       13.12        7.26     11.40 o 
   9   6  19       14.33       20.43     18.85 o 
  -9   7  19        4.76        9.30     14.09 o 
  -8   7  19        1.97       -9.85      9.85 o 
  -7   7  19      124.01      129.61     16.11 o 
  -6   7  19       40.58       25.56     17.01 o 
  -5   7  19       38.04       22.97      8.64 o 
  -4   7  19       52.37       65.19     13.36 o 
  -3   7  19       96.51      115.71     12.83 o 
  -2   7  19        9.71       13.80      7.06 o 
  -1   7  19      139.55      133.38      9.32 o 
   0   7  19       17.69        2.50      5.57 o 
   1   7  19       39.62       42.18      7.32 o 
   2   7  19     1072.44      875.30     17.16 o 
   3   7  19      361.84      344.05     14.19 o 
   4   7  19      168.35      173.00     13.36 o 
   5   7  19       39.75       54.44      9.97 o 
   6   7  19        4.68        3.92      7.95 o 
   7   7  19       16.76       31.01     12.91 o 
   8   7  19        4.57       -2.20     11.67 o 
   9   7  19       24.68       15.23     23.19 o 
  -8   8  19        0.79      -10.84     10.84 o 
  -7   8  19        4.82       21.24     12.40 o 
  -6   8  19        9.82        3.34     10.12 o 
  -5   8  19        6.83       -9.64     11.69 o 
  -4   8  19      114.81      124.81     16.66 o 
  -3   8  19        0.66        5.88      9.76 o 
  -2   8  19      788.16      722.59     19.08 o 
  -1   8  19        1.68        8.14      6.53 o 
   0   8  19       19.76       10.32      6.98 o 
   1   8  19        0.78        7.37      6.14 o 
   2   8  19        2.34        5.57      6.18 o 
   3   8  19      254.20      244.57     13.15 o 
   4   8  19       43.11       74.97     16.86 o 
   5   8  19       28.41       28.44      8.93 o 
   6   8  19        0.92        1.56      8.80 o 
   7   8  19        9.43       19.16     12.74 o 
   8   8  19        8.19       11.24     12.78 o 
  -8   9  19       17.37       28.58     14.63 o 
  -7   9  19        3.97       -4.30      9.99 o 
  -6   9  19        6.99       -9.54      9.54 o 
  -5   9  19       69.27       90.59     23.90 o 
  -4   9  19       10.86       15.62     13.12 o 
  -3   9  19       19.76       18.88      9.21 o 
  -2   9  19      241.95      247.31     15.20 o 
  -1   9  19      203.99      217.87     13.69 o 
   0   9  19      576.37      594.56     29.21 o 
   1   9  19        9.02       23.10      7.12 o 
   2   9  19      280.65      304.67     14.25 o 
   3   9  19      295.62      306.33     14.35 o 
   4   9  19       36.23       68.44     14.72 o 
   5   9  19       41.23       39.87     12.22 o 
   6   9  19        0.10       -7.76      7.76 o 
   7   9  19       15.93       18.43     13.40 o 
   8   9  19        0.00      -11.67     11.95 o 
  -7  10  19        7.84        5.27     11.96 o 
  -6  10  19        3.88        1.50     11.58 o 
  -5  10  19        0.15       -0.25     14.95 o 
  -4  10  19       28.41       15.78     10.11 o 
  -3  10  19       10.00       20.01      9.58 o 
  -2  10  19       79.88       64.82     17.77 o 
  -1  10  19        8.92       12.11      9.01 o 
   0  10  19       80.68       86.89     10.42 o 
   1  10  19       77.26      101.40     13.72 o 
   2  10  19        0.10        2.61      6.36 o 
   3  10  19       23.42       17.32      7.78 o 
   4  10  19       42.17       38.65     11.21 o 
   5  10  19        6.82        5.82     10.31 o 
   6  10  19        0.02       -5.22      9.86 o 
   7  10  19        0.13       -1.70     12.88 o 
  -7  11  19       46.54       64.63     19.03 o 
  -6  11  19        5.77        2.68     12.48 o 
  -5  11  19        2.95       -2.24     13.91 o 
  -4  11  19      210.04      209.66     22.61 o 
  -3  11  19       31.44       42.40     12.33 o 
  -2  11  19       15.57       37.96     11.76 o 
  -1  11  19       32.45       37.63     11.60 o 
   0  11  19       20.43       17.21      9.42 o 
   1  11  19        9.82       13.04      8.04 o 
   2  11  19       18.68       14.75      7.25 o 
   3  11  19       62.85       68.62     11.96 o 
   4  11  19        8.35       -1.48     10.12 o 
   5  11  19       28.65       19.38     12.21 o 
   6  11  19       14.52       23.88     17.65 o 
  -6  12  19        2.17        2.74     15.01 o 
  -5  12  19        8.75        6.55     14.22 o 
  -4  12  19        3.85       19.81     16.48 o 
  -3  12  19      168.94      211.83     29.17 o 
  -2  12  19       15.55       33.50     12.17 o 
  -1  12  19       44.78       58.14     13.75 o 
   0  12  19       25.23        9.61     10.64 o 
   1  12  19       15.53       -9.45      9.45 o 
   2  12  19       31.67       40.36     15.45 o 
   3  12  19        0.83        6.53      9.05 o 
   4  12  19        0.41       -7.41     10.75 o 
   5  12  19        0.05       -5.07     10.42 o 
   6  12  19        0.39       -6.48     13.35 o 
  -5  13  19       14.57       29.10     21.59 o 
  -4  13  19       14.99       31.45     20.15 o 
  -3  13  19       24.74       28.62     32.90 o 
  -2  13  19        0.58       -1.79     28.13 o 
  -1  13  19       16.34       19.02     16.69 o 
   0  13  19        9.17        1.57     15.48 o 
   1  13  19       25.63       12.21     11.55 o 
   2  13  19        2.66        7.66     11.48 o 
   3  13  19        0.01       11.74     13.30 o 
   4  13  19        1.72        4.60     10.52 o 
   5  13  19       17.50       35.46     31.26 o 
  -3  14  19       15.85       20.40     18.89 o 
  -2  14  19       13.53       19.19     18.31 o 
  -1  14  19        0.81        8.16     20.23 o 
   0  14  19        0.87       -4.52     15.55 o 
   1  14  19        5.64        6.98     12.00 o 
   2  14  19        7.12        5.52     11.60 o 
   3  14  19        1.98       -0.48     14.03 o 
   0  15  19        0.28       13.79     18.04 o 
 -10   0  20       33.63       34.42     18.28 o 
  -9   0  20       25.14       34.00     37.34 o 
  -8   0  20        4.81       17.76     12.72 o 
  -7   0  20      534.37      455.73     29.18 o 
  -6   0  20      198.02      212.26     24.95 o 
  -5   0  20      555.46      533.41     24.98 o 
  -4   0  20       24.47       19.35      8.21 o 
  -3   0  20      449.69      418.14     17.47 o 
  -2   0  20      130.79      138.80     11.67 o 
  -1   0  20      642.64      697.55     19.06 o 
   0   0  20     1922.06     1747.75     24.59 o 
   1   0  20      267.29      245.10     15.85 o 
   2   0  20      546.65      529.12     14.66 o 
   3   0  20      230.18      226.89     11.79 o 
   4   0  20      440.15      538.70     22.75 o 
   5   0  20      362.42      347.46     20.23 o 
   6   0  20     1068.34      989.65     34.23 o 
   7   0  20        2.02       27.95     11.13 o 
   8   0  20      308.86      266.19     26.58 o 
   9   0  20       74.60      104.31     21.46 o 
  10   0  20      533.24      575.60     37.60 o 
 -10   1  20       76.15       97.06     16.13 o 
  -9   1  20       17.81       29.53     16.11 o 
  -8   1  20      139.71      128.48     27.28 o 
  -7   1  20       58.94       65.29     14.37 o 
  -6   1  20     1594.11     1519.68     38.92 o 
  -5   1  20      424.10      415.02     15.96 o 
  -4   1  20      560.00      494.66     13.86 o 
  -3   1  20        0.01       -4.01      4.62 o 
  -2   1  20      148.48      145.24      7.95 o 
  -1   1  20      384.71      382.23     10.85 o 
   0   1  20       11.19       38.54      5.36 o 
   1   1  20        0.41       -0.81      4.51 o 
   2   1  20        2.07        0.12      3.01 o 
   3   1  20      587.56      564.51     11.59 o 
   4   1  20      181.28      207.44     11.34 o 
   5   1  20     1657.29     1580.98     27.67 o 
   6   1  20       18.11       26.01      7.78 o 
   7   1  20       67.25       52.65      9.06 o 
   8   1  20        0.05        6.92     10.64 o 
   9   1  20      362.21      428.07     29.23 o 
  10   1  20        3.03        2.15     13.24 o 
 -10   2  20        0.42        8.79     10.72 o 
  -9   2  20       14.41       26.96     11.07 o 
  -8   2  20        5.16       14.21     10.07 o 
  -7   2  20        7.91       21.67     13.08 o 
  -6   2  20      660.80      625.33     29.23 o 
  -5   2  20     1029.13      967.32     25.08 o 
  -4   2  20      462.68      400.77     14.89 o 
  -3   2  20      149.37      126.32      9.03 o 
  -2   2  20       70.80       85.54      7.97 o 
  -1   2  20      130.62      156.14      9.90 o 
   0   2  20       95.75      124.74      7.99 o 
   1   2  20       70.67       80.36      6.56 o 
   2   2  20      233.50      252.45      8.39 o 
   3   2  20        0.39        5.57      3.87 o 
   4   2  20       35.23       26.87      6.50 o 
   5   2  20       53.62       49.41      8.03 o 
   6   2  20      573.56      564.04     17.64 o 
   7   2  20       16.31        8.42      7.00 o 
   8   2  20      291.69      291.91     21.16 o 
   9   2  20       14.40        2.12     13.47 o 
 -10   3  20        7.96       -9.94      9.94 o 
  -9   3  20        3.89       13.13     10.88 o 
  -8   3  20      115.68      148.92     29.76 o 
  -7   3  20       67.43       74.47     15.22 o 
  -6   3  20      282.29      291.39     22.49 o 
  -5   3  20      109.70       80.18     11.58 o 
  -4   3  20       13.29        8.77      8.24 o 
  -3   3  20        7.94        5.84      4.17 o 
  -2   3  20      126.52      139.57      9.70 o 
  -1   3  20       49.05       80.03      8.11 o 
   0   3  20      670.85      729.95     16.16 o 
   1   3  20      713.86      691.71     14.55 o 
   2   3  20       50.20       63.19      7.30 o 
   3   3  20      125.93      156.22     14.51 o 
   4   3  20       37.20       33.56      6.84 o 
   5   3  20      466.27      446.10     15.50 o 
   6   3  20        0.43       -1.66      5.87 o 
   7   3  20       10.08       10.58      8.17 o 
   8   3  20       12.00       26.76     10.98 o 
   9   3  20        0.52       -5.56     10.31 o 
 -10   4  20        7.57       15.27     13.69 o 
  -9   4  20       99.52      103.69     16.39 o 
  -8   4  20       65.64       70.72     14.28 o 
  -7   4  20       20.68       23.05     10.61 o 
  -6   4  20        0.12       17.23      9.73 o 
  -5   4  20      106.99      101.56     12.32 o 
  -4   4  20       15.06        0.07      6.49 o 
  -3   4  20        3.75        5.67      4.23 o 
  -2   4  20      393.18      373.23     13.64 o 
  -1   4  20       25.24       22.23      7.95 o 
   0   4  20      736.95      761.19     15.73 o 
   1   4  20       23.20       29.77      7.18 o 
   2   4  20      171.55      143.46      8.17 o 
   3   4  20        0.12        3.87      4.49 o 
   4   4  20      287.54      279.07     12.42 o 
   5   4  20       99.14      105.77     10.54 o 
   6   4  20       14.51       10.92      6.20 o 
   7   4  20        0.15       -2.84      8.00 o 
   8   4  20      161.04      162.25     19.73 o 
   9   4  20        0.95        5.40     19.65 o 
  -9   5  20        0.68       -1.43     11.16 o 
  -8   5  20       23.53       63.15     19.37 o 
  -7   5  20        0.99        1.13      8.86 o 
  -6   5  20       27.02       35.67     11.14 o 
  -5   5  20       40.80       28.02      8.35 o 
  -4   5  20        7.32        5.12      6.54 o 
  -3   5  20       70.99       66.27      9.17 o 
  -2   5  20       25.68       21.74      6.59 o 
  -1   5  20      638.51      657.31     17.44 o 
   0   5  20      871.77      826.56     16.67 o 
   1   5  20      131.64      163.30      9.80 o 
   2   5  20       11.07        9.92      4.69 o 
   3   5  20      398.13      361.03     11.72 o 
   4   5  20        2.34        4.84      5.60 o 
   5   5  20       56.34       54.14      8.13 o 
   6   5  20       58.56       71.35     10.47 o 
   7   5  20       16.94       18.97      8.60 o 
   8   5  20        4.18       -0.06      9.88 o 
   9   5  20       40.45       43.63     14.11 o 
  -9   6  20       39.89       57.85     15.60 o 
  -8   6  20        1.63        8.19     10.81 o 
  -7   6  20      235.08      264.89     20.07 o 
  -6   6  20        5.01        2.47      9.10 o 
  -5   6  20       15.27       24.08     12.74 o 
  -4   6  20       20.34       13.80      9.86 o 
  -3   6  20      114.65      138.82     13.10 o 
  -2   6  20       22.03       24.69      6.99 o 
  -1   6  20       20.90       20.33      5.94 o 
   0   6  20      263.66      255.64     11.50 o 
   1   6  20        0.60       -4.72      4.72 o 
   2   6  20      186.62      145.22      9.67 o 
   3   6  20       16.27       13.71      5.23 o 
   4   6  20     1272.83     1165.33     27.57 o 
   5   6  20        0.66        0.21      7.65 o 
   6   6  20       11.65       24.74      8.86 o 
   7   6  20       59.12       66.47     11.13 o 
   8   6  20        0.26       -2.57     13.65 o 
   9   6  20        0.63       -8.36     11.02 o 
  -9   7  20        0.16       11.20     13.95 o 
  -8   7  20       28.34       29.20     14.05 o 
  -7   7  20       32.29       29.24     10.73 o 
  -6   7  20        0.01        9.39      9.27 o 
  -5   7  20        8.56        8.03      8.95 o 
  -4   7  20       13.31       -3.35     16.97 o 
  -3   7  20       26.34       26.22      8.09 o 
  -2   7  20        8.69        2.09      6.63 o 
  -1   7  20        7.36        6.73      5.73 o 
   0   7  20       18.36       21.91      6.90 o 
   1   7  20      157.81      195.73     11.28 o 
   2   7  20        5.13        3.50      5.22 o 
   3   7  20       12.65       20.42      7.11 o 
   4   7  20       97.95       90.68     11.14 o 
   5   7  20        6.22        7.34      7.93 o 
   6   7  20       14.61       23.96      8.99 o 
   7   7  20       29.54       24.45     10.34 o 
   8   7  20        1.76       14.63     12.48 o 
  -8   8  20       25.69       13.86     12.97 o 
  -7   8  20       30.92       38.52     13.22 o 
  -6   8  20        0.00        1.54     10.45 o 
  -5   8  20       23.78       39.63     11.62 o 
  -4   8  20        2.07       -8.73      8.73 o 
  -3   8  20        7.02       -7.57      7.57 o 
  -2   8  20      124.69      127.83     10.56 o 
  -1   8  20      706.41      670.78     20.89 o 
   0   8  20      108.08      110.17     10.26 o 
   1   8  20      407.68      365.36     14.57 o 
   2   8  20     1182.86     1151.67     23.72 o 
   3   8  20       26.91       26.48      7.52 o 
   4   8  20       23.40       32.78      8.57 o 
   5   8  20       39.95       38.08     11.91 o 
   6   8  20       15.51       30.42     11.12 o 
   7   8  20       21.69       24.81     14.19 o 
   8   8  20        7.33        3.63     12.72 o 
  -8   9  20        6.58        9.68     13.92 o 
  -7   9  20       16.89       10.75     12.35 o 
  -6   9  20       11.72       -4.46     11.19 o 
  -5   9  20       26.31       22.64     13.28 o 
  -4   9  20        0.61        9.47     12.77 o 
  -3   9  20      181.77      205.07     16.66 o 
  -2   9  20      126.85      113.77     12.10 o 
  -1   9  20       69.62       79.84     10.39 o 
   0   9  20      372.06      368.04     20.46 o 
   1   9  20        0.58        6.32      9.44 o 
   2   9  20      176.29      194.48     12.43 o 
   3   9  20       75.10       65.84     10.63 o 
   4   9  20      135.14      171.90     13.23 o 
   5   9  20       76.72       91.52     14.70 o 
   6   9  20       58.58       57.50     13.32 o 
   7   9  20       10.68       24.60     15.07 o 
  -7  10  20        7.75       -8.70     12.03 o 
  -6  10  20        1.73        6.30     14.63 o 
  -5  10  20       11.18        3.19     13.22 o 
  -4  10  20        1.33       -8.41      8.41 o 
  -3  10  20      101.64      103.05     13.70 o 
  -2  10  20      323.81      310.13     22.14 o 
  -1  10  20        0.01        8.75      8.51 o 
   0  10  20      230.70      236.61     14.07 o 
   1  10  20      293.38      277.08     14.13 o 
   2  10  20       23.72       34.02      7.80 o 
   3  10  20       30.07       19.77      7.62 o 
   4  10  20       38.85       40.74     12.06 o 
   5  10  20      173.49      175.97     23.86 o 
   6  10  20        2.56       -0.52     10.35 o 
   7  10  20        0.00        7.95     13.50 o 
  -7  11  20        7.71        2.05     19.78 o 
  -6  11  20        0.01       -4.49     10.76 o 
  -5  11  20       15.53       21.13     14.84 o 
  -4  11  20        0.17      -11.22     11.22 o 
  -3  11  20       99.83      121.67     16.21 o 
  -2  11  20       42.84       19.25     11.52 o 
  -1  11  20        1.79       11.11      9.77 o 
   0  11  20       19.59       25.22      8.68 o 
   1  11  20       56.56       49.90     10.32 o 
   2  11  20        0.91        3.49      6.85 o 
   3  11  20       21.34       37.36     10.65 o 
   4  11  20        3.68       -6.25     10.00 o 
   5  11  20        0.00       -3.70     10.18 o 
   6  11  20       24.77       16.08     14.90 o 
  -6  12  20        1.69       -3.25     13.44 o 
  -5  12  20        9.47        8.48     17.55 o 
  -4  12  20       53.07       56.21     19.98 o 
  -3  12  20       80.47      104.51     22.65 o 
  -2  12  20       26.02       22.29     11.39 o 
  -1  12  20       12.97       13.94     10.74 o 
   0  12  20       50.84       55.59     14.60 o 
   1  12  20       32.61       49.39     11.93 o 
   2  12  20       19.70       29.19     12.98 o 
   3  12  20       53.61       44.26     11.22 o 
   4  12  20        2.46        5.98     15.36 o 
   5  12  20        5.63       -0.46     10.18 o 
  -5  13  20       19.11       59.56     27.96 o 
  -4  13  20       19.74       53.66     21.71 o 
  -3  13  20        2.99       31.26     18.22 o 
  -2  13  20        6.54       17.07     17.15 o 
  -1  13  20       12.96       18.89     17.74 o 
   0  13  20        3.98       -2.03      9.79 o 
   1  13  20       15.45       36.42     13.14 o 
   2  13  20        2.74       24.76     12.56 o 
   3  13  20       26.54       24.03     15.32 o 
   4  13  20        3.58       18.39     11.34 o 
  -3  14  20      105.00      126.85     28.37 o 
  -2  14  20       18.90       29.95     18.96 o 
  -1  14  20       33.03        4.20     17.07 o 
   0  14  20        8.45       40.52     20.23 o 
   1  14  20        8.79       15.91     13.14 o 
   2  14  20        0.02       -8.08     12.05 o 
   3  14  20        7.33       23.50     14.80 o 
 -10   1  21        0.75        7.49     10.62 o 
  -9   1  21       19.03       33.43     11.46 o 
  -8   1  21        2.55        4.12      9.44 o 
  -7   1  21       55.96       56.65     16.33 o 
  -6   1  21       19.44       39.27     13.53 o 
  -5   1  21      496.06      474.67     17.20 o 
  -4   1  21       42.41       58.76      7.25 o 
  -3   1  21      755.06      715.60     15.78 o 
  -2   1  21      347.40      366.12     11.28 o 
  -1   1  21      125.43      103.00      8.12 o 
   0   1  21       19.07       21.65      4.91 o 
   1   1  21      243.60      243.98     10.47 o 
   2   1  21      283.55      297.66      8.72 o 
   3   1  21      204.87      206.93      9.31 o 
   4   1  21      253.41      271.06     12.75 o 
   5   1  21      113.81      106.88     10.20 o 
   6   1  21      426.72      385.75     15.82 o 
   7   1  21        0.16        1.72      6.79 o 
   8   1  21       46.13       26.98     11.82 o 
   9   1  21        8.50       50.60     12.98 o 
 -10   2  21        4.99       34.95     25.59 o 
  -9   2  21       23.48       27.73     11.85 o 
  -8   2  21      109.86      104.45     15.22 o 
  -7   2  21        1.66       19.13      9.53 o 
  -6   2  21       60.48       51.99     14.05 o 
  -5   2  21      388.80      401.93     17.63 o 
  -4   2  21        9.86       13.36      6.46 o 
  -3   2  21      118.11      118.72      9.10 o 
  -2   2  21        2.03       11.48      5.35 o 
  -1   2  21        0.91        9.20      5.56 o 
   0   2  21      332.34      360.99     11.79 o 
   1   2  21     1500.31     1500.34     21.35 o 
   2   2  21       10.70       -0.04      3.65 o 
   3   2  21      269.73      284.76     10.13 o 
   4   2  21       10.89        7.60      5.62 o 
   5   2  21      141.39      124.75     10.64 o 
   6   2  21       40.71       49.60      8.72 o 
   7   2  21      169.22      130.09     11.73 o 
   8   2  21        5.24       -0.80     17.03 o 
   9   2  21      137.13      164.80     27.23 o 
 -10   3  21        5.32       12.37     14.53 o 
  -9   3  21      117.42      112.72     16.59 o 
  -8   3  21        6.61        8.09     10.06 o 
  -7   3  21        0.64        7.12      9.12 o 
  -6   3  21        4.16        3.68     10.39 o 
  -5   3  21      430.99      373.10     17.29 o 
  -4   3  21       68.19       62.15      9.10 o 
  -3   3  21       91.46       74.32      6.42 o 
  -2   3  21       83.10       54.29      7.74 o 
  -1   3  21      354.53      357.28     13.63 o 
   0   3  21      201.05      227.49     10.40 o 
   1   3  21      409.36      403.85     16.73 o 
   2   3  21       74.22       97.12      6.35 o 
   3   3  21       76.07       63.89      7.14 o 
   4   3  21       42.25       32.76      6.91 o 
   5   3  21        2.70        9.65      6.11 o 
   6   3  21      222.72      211.28     12.67 o 
   7   3  21        0.93       21.40      9.31 o 
   8   3  21       32.39       31.16     11.73 o 
   9   3  21        0.26       -1.11     10.15 o 
  -9   4  21       21.15       33.22     17.45 o 
  -8   4  21      217.91      247.65     21.11 o 
  -7   4  21        1.50       24.66     11.65 o 
  -6   4  21       88.80       60.57     14.74 o 
  -5   4  21       46.87       44.41     10.45 o 
  -4   4  21       69.26       78.23      9.41 o 
  -3   4  21       10.02       -5.72      6.97 o 
  -2   4  21      635.55      608.77     17.24 o 
  -1   4  21      565.35      550.16     16.42 o 
   0   4  21      591.12      599.91     14.95 o 
   1   4  21        0.13       -4.17      4.47 o 
   2   4  21      153.76      160.15      8.69 o 
   3   4  21      185.89      172.26      9.68 o 
   4   4  21       91.77       87.63      8.83 o 
   5   4  21       30.28       23.92      6.88 o 
   6   4  21       14.42        6.70      6.19 o 
   7   4  21       50.54       47.97     10.29 o 
   8   4  21        5.19       -0.48      9.64 o 
   9   4  21       21.58       34.21     18.95 o 
  -9   5  21        0.70       12.13     12.56 o 
  -8   5  21       43.33       49.37     20.87 o 
  -7   5  21       13.21        8.31      9.29 o 
  -6   5  21       41.57       69.78     28.63 o 
  -5   5  21       20.43       15.84      8.95 o 
  -4   5  21      103.29      104.29     10.36 o 
  -3   5  21       21.20       16.05      7.36 o 
  -2   5  21       15.02       25.16      6.85 o 
  -1   5  21       89.73      101.87      9.45 o 
   0   5  21       11.33       20.88      5.46 o 
   1   5  21      404.22      408.45     13.79 o 
   2   5  21      170.22      174.69      9.14 o 
   3   5  21      334.10      318.30     11.40 o 
   4   5  21       67.06       75.72      8.53 o 
   5   5  21       29.82       15.09      8.53 o 
   6   5  21       62.03       51.78     10.23 o 
   7   5  21        2.49        9.64      9.85 o 
   8   5  21       34.01       12.57     23.64 o 
   9   5  21        0.12       -6.78     18.30 o 
  -9   6  21       20.03       58.42     15.63 o 
  -8   6  21       47.31       63.88     13.49 o 
  -7   6  21        0.66        7.48     10.02 o 
  -6   6  21      348.90      322.65     22.15 o 
  -5   6  21        0.08        2.20     10.81 o 
  -4   6  21      318.98      246.36     14.33 o 
  -3   6  21       28.03       19.92      8.08 o 
  -2   6  21       11.22       18.74      6.78 o 
  -1   6  21       18.74        9.95      6.20 o 
   0   6  21        2.40        2.95      4.96 o 
   1   6  21       82.26       81.65      8.60 o 
   2   6  21       63.26       61.51      7.08 o 
   3   6  21      474.28      484.51     13.70 o 
   4   6  21        1.24        7.58      9.29 o 
   5   6  21        3.39        2.07      7.23 o 
   6   6  21       46.92       56.98     13.09 o 
   7   6  21       46.14       53.07     11.05 o 
   8   6  21        1.21        2.82     11.95 o 
  -8   7  21        5.01       -5.19     11.85 o 
  -7   7  21       13.68       32.98     13.02 o 
  -6   7  21        0.16       -3.32      8.59 o 
  -5   7  21        1.82       13.19     11.71 o 
  -4   7  21        1.00       -4.17      9.32 o 
  -3   7  21       42.19       52.56      9.31 o 
  -2   7  21      378.09      355.95     16.51 o 
  -1   7  21       30.77       11.42      6.03 o 
   0   7  21       28.03       28.54      6.89 o 
   1   7  21      363.51      370.07     14.26 o 
   2   7  21       93.85       90.90      9.21 o 
   3   7  21       40.49       30.97      7.84 o 
   4   7  21      145.57      152.88     13.57 o 
   5   7  21       57.60       63.62     11.12 o 
   6   7  21       65.25       63.13     10.90 o 
   7   7  21        0.32        3.80      9.71 o 
   8   7  21        2.63        1.43     11.60 o 
  -8   8  21        0.80       -3.08     12.54 o 
  -7   8  21        3.64       12.37     12.21 o 
  -6   8  21       14.65       17.57     12.40 o 
  -5   8  21        4.69       -3.00     11.34 o 
  -4   8  21      667.40      524.06     28.19 o 
  -3   8  21       14.14        0.24      8.57 o 
  -2   8  21      240.14      239.65     13.15 o 
  -1   8  21      446.45      429.99     17.85 o 
   0   8  21      192.03      202.86     12.08 o 
   1   8  21       35.79       49.75      8.12 o 
   2   8  21      103.84      120.83     10.47 o 
   3   8  21       12.37       14.41      7.33 o 
   4   8  21       15.48       29.19      8.75 o 
   5   8  21       42.68       32.41     10.08 o 
   6   8  21      155.61      178.54     17.33 o 
   7   8  21       21.67        7.20     10.55 o 
   8   8  21       21.23       31.41     14.82 o 
  -8   9  21        0.69       -3.83     19.68 o 
  -7   9  21        2.33       -1.17     11.51 o 
  -6   9  21        9.55       -0.96     11.24 o 
  -5   9  21        0.01       -4.49     13.02 o 
  -4   9  21        5.25        3.43     10.25 o 
  -3   9  21        0.05       -7.86      7.86 o 
  -2   9  21       38.10       48.75     11.15 o 
  -1   9  21       89.44      108.38     11.72 o 
   0   9  21        1.21       -1.20      6.96 o 
   1   9  21      707.49      663.00     19.18 o 
   2   9  21        0.00       -4.50      6.72 o 
   3   9  21        8.62       11.44      8.75 o 
   4   9  21       11.84       30.60     12.87 o 
   5   9  21       48.40       40.39     11.84 o 
   6   9  21        0.42        6.75     10.11 o 
   7   9  21       11.57       36.07     15.16 o 
  -7  10  21       41.23       55.07     17.47 o 
  -6  10  21        0.28       -7.72     11.25 o 
  -5  10  21        4.92       15.34     15.36 o 
  -4  10  21       82.85       80.37     13.95 o 
  -3  10  21       39.15       39.47     13.13 o 
  -2  10  21       35.74       30.83     12.21 o 
  -1  10  21       66.43       43.95     11.35 o 
   0  10  21        1.69       10.33      7.12 o 
   1  10  21       10.58        7.97      7.05 o 
   2  10  21      369.94      338.75     15.68 o 
   3  10  21       45.39       27.56      8.16 o 
   4  10  21        2.67        7.99     11.34 o 
   5  10  21        0.51       11.35     10.56 o 
   6  10  21        1.57       -9.10     10.46 o 
   7  10  21        2.86       -4.24     13.14 o 
  -6  11  21        4.91        7.91     12.92 o 
  -5  11  21       61.01       78.80     20.74 o 
  -4  11  21        4.12       15.04     16.08 o 
  -3  11  21        1.72        7.68     11.07 o 
  -2  11  21       12.36        0.05      9.79 o 
  -1  11  21       33.35       50.82     11.34 o 
   0  11  21       14.66       18.49      7.98 o 
   1  11  21       24.00       16.26     13.06 o 
   2  11  21       13.90       -3.19      8.94 o 
   3  11  21       23.75       41.45     11.78 o 
   4  11  21        3.89       -0.36     10.53 o 
   5  11  21       18.37       34.81     13.23 o 
   6  11  21        0.06       -4.69     11.00 o 
  -5  12  21       20.25       -1.95     17.78 o 
  -4  12  21        3.82       -6.18     13.69 o 
  -3  12  21       44.42       72.07     30.29 o 
  -2  12  21        1.79       18.36     10.42 o 
  -1  12  21        4.28       10.51     10.89 o 
   0  12  21        1.67       -4.27      8.69 o 
   1  12  21        2.98       12.63     15.39 o 
   2  12  21        4.85        7.87     10.73 o 
   3  12  21        0.94       -0.39     10.29 o 
   4  12  21        2.83        1.18     10.60 o 
   5  12  21        0.99       -0.88     12.09 o 
  -4  13  21       12.25        4.94     18.46 o 
  -3  13  21        2.33       19.52     17.99 o 
  -2  13  21       26.68       16.27     19.49 o 
  -1  13  21       19.46       38.73     13.80 o 
   0  13  21        0.66        9.71     11.46 o 
   1  13  21        8.02        0.79     10.75 o 
   2  13  21        0.03       24.88     12.65 o 
   3  13  21       32.00       32.50     16.47 o 
   4  13  21       25.37       15.97     13.95 o 
  -2  14  21       10.59       44.81     39.21 o 
  -1  14  21       29.42       68.44     36.31 o 
   0  14  21       16.27       18.90     16.76 o 
   1  14  21        0.16       16.31     13.09 o 
   2  14  21        1.40       -4.21     12.25 o 
 -10   0  22       19.43       54.20     28.02 o 
  -9   0  22       10.84        3.67     14.89 o 
  -8   0  22      194.99      236.16     27.12 o 
  -7   0  22      104.04       97.36     25.46 o 
  -6   0  22       75.73       72.59     18.50 o 
  -5   0  22      238.58      223.38     19.35 o 
  -4   0  22       50.38       47.70     10.06 o 
  -3   0  22     2399.91     2356.59     41.75 o 
  -2   0  22      946.35     1017.14     25.60 o 
  -1   0  22      842.22      818.23     17.40 o 
   0   0  22      181.24      180.66     10.45 o 
   1   0  22      212.24      203.09     15.70 o 
   2   0  22     1435.87     1228.93     27.67 o 
   3   0  22      132.05      148.29     13.34 o 
   4   0  22      968.68     1004.00     40.15 o 
   5   0  22      357.31      350.08     22.06 o 
   6   0  22        0.14       11.73     10.54 o 
   7   0  22        1.87      -12.39     12.39 o 
   8   0  22      694.14      655.77     37.86 o 
   9   0  22        0.58       22.69     17.38 o 
 -10   1  22       11.95       36.58     21.51 o 
  -9   1  22       34.45       63.78     16.50 o 
  -8   1  22      645.88      655.94     28.41 o 
  -7   1  22       56.20       40.38     12.40 o 
  -6   1  22      181.51      174.04     17.06 o 
  -5   1  22        9.43        7.00      7.23 o 
  -4   1  22       98.32       97.39      9.23 o 
  -3   1  22      620.44      589.99     14.98 o 
  -2   1  22      399.36      403.23     11.94 o 
  -1   1  22       28.83       20.61      5.83 o 
   0   1  22      326.16      305.75     11.16 o 
   1   1  22       57.42       69.46      7.31 o 
   2   1  22       19.71        8.89      4.85 o 
   3   1  22        0.07        1.13      4.60 o 
   4   1  22        3.07       -1.27      6.03 o 
   5   1  22      492.25      421.20     16.01 o 
   6   1  22       15.46       18.68      8.23 o 
   7   1  22      108.80       74.43     10.34 o 
   8   1  22       12.36       28.89     11.34 o 
   9   1  22        3.24       18.37     12.85 o 
  -9   2  22       73.04       68.88     14.48 o 
  -8   2  22       10.48        3.57      9.73 o 
  -7   2  22      173.94      159.49     18.09 o 
  -6   2  22        2.38       -1.12      9.41 o 
  -5   2  22      183.25      177.82     13.99 o 
  -4   2  22      718.88      669.40     19.43 o 
  -3   2  22      433.97      419.18     14.34 o 
  -2   2  22        2.10        6.31      5.65 o 
  -1   2  22      907.42      879.86     20.46 o 
   0   2  22      648.66      614.50     15.34 o 
   1   2  22      202.83      236.94      9.76 o 
   2   2  22       72.45       78.84      7.69 o 
   3   2  22        1.97        2.12      5.51 o 
   4   2  22       60.21       64.74      8.32 o 
   5   2  22        0.03       -1.97      6.04 o 
   6   2  22        5.56       12.40      7.24 o 
   7   2  22        0.65        5.76      7.42 o 
   8   2  22      312.85      328.58     21.26 o 
   9   2  22        1.13        0.46     10.49 o 
  -9   3  22        7.47       14.71     13.48 o 
  -8   3  22       15.84        9.14     13.87 o 
  -7   3  22       24.21       17.59     11.49 o 
  -6   3  22       10.17        8.70     10.16 o 
  -5   3  22      228.35      193.08     16.38 o 
  -4   3  22     1455.83     1358.42     27.28 o 
  -3   3  22       74.26       68.11      8.52 o 
  -2   3  22      472.43      442.57     15.43 o 
  -1   3  22       87.78       89.13      8.94 o 
   0   3  22      528.37      523.17     14.67 o 
   1   3  22        1.04        7.57      4.78 o 
   2   3  22       36.57       26.37      5.98 o 
   3   3  22      153.77      178.32     11.00 o 
   4   3  22        6.16        5.14      6.82 o 
   5   3  22        2.05        3.69      6.59 o 
   6   3  22        8.40       -6.66      6.66 o 
   7   3  22       27.03       16.80      8.15 o 
   8   3  22        4.74        0.42     10.39 o 
   9   3  22       16.61       -5.17     19.11 o 
  -9   4  22      182.07      173.06     20.43 o 
  -8   4  22       31.15       38.99     16.30 o 
  -7   4  22       16.50       26.40     12.57 o 
  -6   4  22        3.49        5.44     11.53 o 
  -5   4  22      103.77       98.75     13.31 o 
  -4   4  22       60.99       53.43      8.75 o 
  -3   4  22       17.68       26.19      9.85 o 
  -2   4  22      137.79      144.45     10.70 o 
  -1   4  22      544.95      508.17     16.25 o 
   0   4  22      127.33      142.84      8.79 o 
   1   4  22      679.46      671.01     15.52 o 
   2   4  22      237.87      197.51      9.81 o 
   3   4  22      382.07      386.63     12.96 o 
   4   4  22      135.05      141.17     10.33 o 
   5   4  22       41.79       27.29      7.27 o 
   6   4  22      127.96      116.21     10.60 o 
   7   4  22       34.05       70.10     11.94 o 
   8   4  22        7.79        8.54     10.31 o 
   9   4  22        0.09      -10.32     10.32 o 
  -9   5  22       17.16       57.10     14.47 o 
  -8   5  22      117.98      137.40     18.01 o 
  -7   5  22      118.20      143.40     17.23 o 
  -6   5  22      147.54      120.58     18.88 o 
  -5   5  22       24.67       15.86      9.24 o 
  -4   5  22      440.72      390.66     16.42 o 
  -3   5  22        2.59       -6.29      6.29 o 
  -2   5  22      117.51      100.20     10.42 o 
  -1   5  22        0.84       -5.85      5.85 o 
   0   5  22      194.92      205.85     10.31 o 
   1   5  22      473.91      457.19     14.69 o 
   2   5  22       12.78        0.94      4.78 o 
   3   5  22        2.19        5.48      4.99 o 
   4   5  22      336.47      332.39     14.08 o 
   5   5  22       83.56       80.93     11.17 o 
   6   5  22       16.05       22.44      8.77 o 
   7   5  22      130.25      131.65     13.71 o 
   8   5  22        0.01       -4.98     10.05 o 
   9   5  22       10.27        4.47     12.81 o 
  -9   6  22       65.18       53.17     20.74 o 
  -8   6  22        2.21       -5.35     10.36 o 
  -7   6  22        1.77       10.33      9.46 o 
  -6   6  22       25.60       26.37     11.15 o 
  -5   6  22       77.46      120.81     19.23 o 
  -4   6  22        0.24       -2.82      6.89 o 
  -3   6  22       48.24       42.77      9.25 o 
  -2   6  22       77.36       80.58     15.22 o 
  -1   6  22       47.38       44.06      7.74 o 
   0   6  22       81.63       78.36      8.58 o 
   1   6  22      308.60      314.36     13.46 o 
   2   6  22      520.37      450.68     14.95 o 
   3   6  22        0.24       -1.48      5.92 o 
   4   6  22      158.25      138.65     13.02 o 
   5   6  22       73.84       90.71     11.75 o 
   6   6  22      283.11      270.77     17.19 o 
   7   6  22        7.69        8.02      8.89 o 
   8   6  22       33.30       43.46     14.75 o 
  -8   7  22        6.91        1.18     11.25 o 
  -7   7  22        1.26       -2.57     13.85 o 
  -6   7  22        1.50        2.10      9.54 o 
  -5   7  22       15.88       10.90     12.29 o 
  -4   7  22      206.26      177.13     19.11 o 
  -3   7  22       59.65       76.06     10.93 o 
  -2   7  22        1.76        2.70      7.35 o 
  -1   7  22      115.75      139.60     10.15 o 
   0   7  22      115.21      102.43      9.54 o 
   1   7  22       38.01       26.38      7.57 o 
   2   7  22      213.91      220.09     12.58 o 
   3   7  22      277.38      260.16     13.58 o 
   4   7  22       57.86       55.31     10.44 o 
   5   7  22       57.47       55.29     11.04 o 
   6   7  22       46.38       65.06     13.19 o 
   7   7  22       36.87       37.19     12.24 o 
   8   7  22       17.01        3.39     23.42 o 
  -8   8  22        3.28       13.60     13.98 o 
  -7   8  22        3.41       -0.07     11.59 o 
  -6   8  22       28.56       21.53     12.79 o 
  -5   8  22       16.98        8.86     12.46 o 
  -4   8  22        0.36       11.62     10.55 o 
  -3   8  22      110.44       92.67     13.54 o 
  -2   8  22       12.09       19.08      7.76 o 
  -1   8  22       10.24       18.42      8.59 o 
   0   8  22       12.23        9.24      6.37 o 
   1   8  22       59.06       72.40      9.08 o 
   2   8  22       84.84       88.09     12.86 o 
   3   8  22        3.46       -6.07      8.07 o 
   4   8  22       92.27      135.49     13.50 o 
   5   8  22       25.21        6.54      8.97 o 
   6   8  22      140.26      133.39     16.19 o 
   7   8  22        0.26        9.33     10.71 o 
  -7   9  22       10.51       -4.17     11.78 o 
  -6   9  22        0.44      -14.30     14.30 o 
  -5   9  22       14.57       12.33     15.31 o 
  -4   9  22        0.49        4.37     11.58 o 
  -3   9  22        9.86       11.34      9.56 o 
  -2   9  22      260.14      264.04     18.50 o 
  -1   9  22      124.61      108.54     11.99 o 
   0   9  22      353.57      329.72     15.05 o 
   1   9  22      175.04      151.55     12.80 o 
   2   9  22      100.08       96.29     10.54 o 
   3   9  22        0.78       -6.86      6.86 o 
   4   9  22      316.22      355.32     24.15 o 
   5   9  22        4.31       11.41     10.43 o 
   6   9  22        0.07        7.96     10.97 o 
   7   9  22       18.86       33.34     19.30 o 
  -7  10  22        7.75        8.13     14.29 o 
  -6  10  22        0.11        3.63     12.82 o 
  -5  10  22       42.48       52.50     19.84 o 
  -4  10  22       57.90       48.72     12.58 o 
  -3  10  22       36.49       12.21     10.90 o 
  -2  10  22        1.06      -10.88     10.88 o 
  -1  10  22       30.40       19.24      9.79 o 
   0  10  22        0.43        4.90      7.51 o 
   1  10  22       26.44       41.37      8.59 o 
   2  10  22        0.14        4.27      6.82 o 
   3  10  22       28.75       27.33      9.13 o 
   4  10  22       81.93       72.22     13.89 o 
   5  10  22        2.35       -6.90     10.03 o 
   6  10  22        0.27        8.80     12.35 o 
  -6  11  22        0.96       -5.56     13.96 o 
  -5  11  22        0.20       -4.50     13.57 o 
  -4  11  22        6.32        2.66     11.32 o 
  -3  11  22        1.27       14.85     10.48 o 
  -2  11  22        0.24       -5.05      9.68 o 
  -1  11  22       28.11       26.08     10.05 o 
   0  11  22        0.45       -6.34      7.49 o 
   1  11  22      104.59       93.35     12.58 o 
   2  11  22       53.23       32.70      9.28 o 
   3  11  22       18.71       12.94     10.97 o 
   4  11  22       22.31       27.58     12.13 o 
   5  11  22        6.00        1.57     11.19 o 
   6  11  22       19.19        6.19     12.05 o 
  -5  12  22        6.88        2.96     18.51 o 
  -4  12  22       10.19       14.94     19.83 o 
  -3  12  22        0.19        7.23     33.36 o 
  -2  12  22       22.84        6.62     11.06 o 
  -1  12  22        3.98       -8.73     10.35 o 
   0  12  22        0.08       -3.12     10.15 o 
   1  12  22       42.51       56.70     14.83 o 
   2  12  22        1.60       -4.24      9.98 o 
   3  12  22       27.51       40.39     12.57 o 
   4  12  22        0.60       -1.52     10.87 o 
   5  12  22        3.83        8.06     11.45 o 
  -4  13  22        6.80       -8.70     14.94 o 
  -3  13  22        0.71       -5.36     15.27 o 
  -2  13  22       41.57       95.48     23.83 o 
  -1  13  22       41.47       86.05     16.27 o 
   0  13  22        0.00        8.21     11.22 o 
   1  13  22       18.79       42.20     14.57 o 
   2  13  22        0.57       -9.65     11.34 o 
   3  13  22        6.58       -1.68     13.90 o 
  -2  14  22        0.01        3.11     17.07 o 
  -1  14  22        0.20       32.09     19.49 o 
   0  14  22        1.27       15.18     19.45 o 
   1  14  22        4.87        4.21     13.42 o 
  -9   1  23       14.26       10.89     14.52 o 
  -8   1  23        0.04        4.41      9.73 o 
  -7   1  23       93.08       91.15     17.48 o 
  -6   1  23       30.69       35.21     11.63 o 
  -5   1  23       41.93       30.96      8.58 o 
  -4   1  23        2.38        2.77      6.20 o 
  -3   1  23       25.37       30.26      6.63 o 
  -2   1  23      127.62      127.51      8.41 o 
  -1   1  23     1249.13     1223.35     19.61 o 
   0   1  23        2.23        9.92      5.00 o 
   1   1  23      178.98      170.68      9.82 o 
   2   1  23      134.60      107.20      8.60 o 
   3   1  23       47.77       47.98      7.73 o 
   4   1  23        0.55        4.24      7.49 o 
   5   1  23        1.39        4.16      6.93 o 
   6   1  23        0.04       -2.96      6.64 o 
   7   1  23       18.46       25.60      8.76 o 
   8   1  23       62.77       76.60     14.60 o 
   9   1  23        0.35       -6.58     10.98 o 
  -9   2  23        0.03        9.68     12.69 o 
  -8   2  23      163.34      195.74     19.66 o 
  -7   2  23       13.32       20.50     11.43 o 
  -6   2  23       86.14       64.17     15.33 o 
  -5   2  23        7.68       11.06      8.18 o 
  -4   2  23      557.54      546.05     18.43 o 
  -3   2  23      214.11      241.35     12.18 o 
  -2   2  23     1522.25     1516.68     25.51 o 
  -1   2  23      800.20      769.53     19.69 o 
   0   2  23       86.84      110.25      8.58 o 
   1   2  23       12.05        4.38      4.88 o 
   2   2  23       15.19       16.11      5.73 o 
   3   2  23      271.42      325.80     17.05 o 
   4   2  23      431.02      419.27     15.26 o 
   5   2  23       56.73       63.89      9.34 o 
   6   2  23       79.96       70.96     10.41 o 
   7   2  23        0.51        0.97      7.19 o 
   8   2  23        0.12       16.30     10.93 o 
   9   2  23        5.63       14.61     12.20 o 
  -9   3  23        0.22        7.86     11.41 o 
  -8   3  23        6.12       16.75     10.99 o 
  -7   3  23      436.29      449.68     26.24 o 
  -6   3  23        1.03       -3.24      9.79 o 
  -5   3  23       40.72       36.78      9.83 o 
  -4   3  23      461.81      485.67     17.76 o 
  -3   3  23      108.86       86.99      9.23 o 
  -2   3  23        5.39        5.13      6.54 o 
  -1   3  23      954.09      856.55     20.95 o 
   0   3  23       13.30       30.58      6.39 o 
   1   3  23      352.89      313.77     11.46 o 
   2   3  23      344.48      318.94     12.50 o 
   3   3  23      163.14      161.42     10.83 o 
   4   3  23      147.14      126.37     10.47 o 
   5   3  23        1.77       13.02      6.91 o 
   6   3  23        0.65        1.86      6.67 o 
   7   3  23       58.63       70.04     11.61 o 
   8   3  23       62.34       77.20     14.16 o 
   9   3  23        0.16       19.84     11.43 o 
  -9   4  23       21.51       45.10     24.83 o 
  -8   4  23      136.88      166.91     19.19 o 
  -7   4  23       46.89       49.87     14.15 o 
  -6   4  23       66.24       42.99     14.13 o 
  -5   4  23       50.15       34.40      9.81 o 
  -4   4  23      149.72      162.83     12.23 o 
  -3   4  23       63.88       67.85      9.76 o 
  -2   4  23      863.93      762.52     24.89 o 
  -1   4  23      459.64      389.34     15.18 o 
   0   4  23      557.78      564.42     16.14 o 
   1   4  23        2.51        0.80      5.18 o 
   2   4  23        2.12        9.47      5.22 o 
   3   4  23        1.73       -0.28      5.27 o 
   4   4  23       24.08       12.99      6.48 o 
   5   4  23       21.62       17.66      6.93 o 
   6   4  23       34.41       24.46      7.69 o 
   7   4  23       20.30       16.31      9.72 o 
   8   4  23        0.03       12.86     10.32 o 
   9   4  23        0.52      -10.23     10.23 o 
  -9   5  23      125.27      127.63     20.38 o 
  -8   5  23        0.13       14.49     10.65 o 
  -7   5  23       11.79       10.36     13.39 o 
  -6   5  23        8.66        1.41     11.44 o 
  -5   5  23       80.39       59.64     12.26 o 
  -4   5  23        8.28       -4.39      8.71 o 
  -3   5  23       34.15       44.93      9.50 o 
  -2   5  23       72.29      105.71     10.02 o 
  -1   5  23       14.52       15.73      7.63 o 
   0   5  23       18.61       15.20      5.81 o 
   1   5  23      256.44      278.48     15.78 o 
   2   5  23       32.67       23.78      6.76 o 
   3   5  23        6.65        7.95      6.62 o 
   4   5  23       11.29       12.35      8.29 o 
   5   5  23       33.99       38.95      9.66 o 
   6   5  23       17.74       14.11      9.08 o 
   7   5  23       13.71        6.71      8.88 o 
   8   5  23       10.16        9.85     10.72 o 
  -8   6  23        4.83       16.49     11.66 o 
  -7   6  23        1.01        3.97      9.58 o 
  -6   6  23      117.59       98.57     16.49 o 
  -5   6  23       74.95       75.06     16.94 o 
  -4   6  23       80.04       91.31     10.93 o 
  -3   6  23       17.12       14.44     10.35 o 
  -2   6  23      129.94      144.70     12.98 o 
  -1   6  23      547.14      563.98     16.51 o 
   0   6  23      159.11      168.07     11.07 o 
   1   6  23       10.50        9.75      6.23 o 
   2   6  23      162.83      144.56      9.52 o 
   3   6  23       24.76       17.13      7.39 o 
   4   6  23      297.53      318.59     17.17 o 
   5   6  23       32.58       27.29      9.42 o 
   6   6  23      153.66      170.67     15.22 o 
   7   6  23        3.87        9.19      9.35 o 
   8   6  23        0.02       -0.25     11.36 o 
  -8   7  23        2.83       -0.13     12.63 o 
  -7   7  23        5.77       -6.44     10.66 o 
  -6   7  23        0.26       -6.71      8.72 o 
  -5   7  23        1.81        5.57     11.38 o 
  -4   7  23       79.91      103.10     18.74 o 
  -3   7  23       35.85       29.66      8.73 o 
  -2   7  23        1.23       10.53      7.86 o 
  -1   7  23     1035.22      989.62     23.54 o 
   0   7  23      377.55      349.10     14.61 o 
   1   7  23        0.72        4.08      6.20 o 
   2   7  23       60.09       78.36      9.68 o 
   3   7  23      117.23      113.27     11.71 o 
   4   7  23        9.09       21.77      9.10 o 
   5   7  23       98.09      108.88     13.03 o 
   6   7  23        0.95        3.15      8.57 o 
   7   7  23        0.01        5.10     10.46 o 
   8   7  23        5.17       -2.78     12.91 o 
  -8   8  23        0.72       -0.60     13.85 o 
  -7   8  23        3.38       13.86     12.37 o 
  -6   8  23       47.54       34.13     14.83 o 
  -5   8  23        3.64       -6.51     12.45 o 
  -4   8  23        0.01       -0.43     11.08 o 
  -3   8  23       36.48       30.48     11.76 o 
  -2   8  23       64.24       68.32      9.70 o 
  -1   8  23      141.09      152.78     13.12 o 
   0   8  23        0.01        8.58      6.59 o 
   1   8  23      532.34      536.12     17.51 o 
   2   8  23       28.90       34.59      8.19 o 
   3   8  23      191.77      163.30     13.38 o 
   4   8  23      211.83      208.51     15.79 o 
   5   8  23        6.71        9.73     10.66 o 
   6   8  23       39.93       38.52     12.39 o 
   7   8  23        0.80       -4.09     10.52 o 
  -7   9  23       14.35        5.28     12.20 o 
  -6   9  23        0.24      -10.39     10.39 o 
  -5   9  23       30.06       10.78     14.41 o 
  -4   9  23        0.32        3.83     11.69 o 
  -3   9  23        1.53       -0.17      8.97 o 
  -2   9  23       83.15       81.74     13.44 o 
  -1   9  23       70.39       55.18     11.56 o 
   0   9  23       52.78       64.73      8.93 o 
   1   9  23       51.33       55.28      8.97 o 
   2   9  23       34.62       20.46      7.66 o 
   3   9  23       58.38       58.70     12.10 o 
   4   9  23        1.37        7.66     12.74 o 
   5   9  23       30.59       26.75     13.68 o 
   6   9  23        3.48        2.30     10.40 o 
   7   9  23        6.65       -4.05     10.46 o 
  -7  10  23        2.08      -18.07     18.07 o 
  -6  10  23        0.68       -9.97     11.01 o 
  -5  10  23        0.01        0.64     13.90 o 
  -4  10  23        9.44       12.67     11.03 o 
  -3  10  23        7.74        4.46     10.79 o 
  -2  10  23       78.65       79.51     13.24 o 
  -1  10  23       24.30       29.93     10.64 o 
   0  10  23       23.26        2.85      7.84 o 
   1  10  23      124.81      110.35     10.86 o 
   2  10  23       56.00       52.12      9.35 o 
   3  10  23        0.02       -6.07      7.92 o 
   4  10  23      118.38      107.67     15.95 o 
   5  10  23       37.98       42.40     13.70 o 
   6  10  23       37.87       47.19     13.77 o 
  -6  11  23        1.66       10.85     14.34 o 
  -5  11  23        4.62       -7.23     15.82 o 
  -4  11  23      100.31      124.40     19.38 o 
  -3  11  23       21.65       22.05     12.82 o 
  -2  11  23       60.73       58.63     14.59 o 
  -1  11  23       32.67       41.68     13.13 o 
   0  11  23        0.73        8.58      8.92 o 
   1  11  23        0.86       -7.71      7.71 o 
   2  11  23       27.95       11.58     10.16 o 
   3  11  23       56.09       61.58     13.47 o 
   4  11  23        2.93       17.27     11.69 o 
   5  11  23       44.84       40.68     13.66 o 
  -5  12  23        0.25       13.75     23.53 o 
  -4  12  23       41.12       73.39     22.45 o 
  -3  12  23       13.93       -6.81     13.66 o 
  -2  12  23        1.51       27.97     11.77 o 
  -1  12  23       28.12       15.00     14.01 o 
   0  12  23        4.59       18.51     13.16 o 
   1  12  23        3.35       11.07      9.49 o 
   2  12  23        1.11       -3.05     10.79 o 
   3  12  23        0.03       -2.18     10.79 o 
   4  12  23        6.35       15.86     12.24 o 
  -3  13  23        3.56        3.66     18.06 o 
  -2  13  23        2.35       -4.16     19.04 o 
  -1  13  23       20.48       22.04     15.59 o 
   0  13  23        7.66       17.36     12.63 o 
   1  13  23       41.80       47.24     15.41 o 
   2  13  23       15.80       32.35     15.42 o 
   3  13  23        0.42        3.45     14.33 o 
   0  14  23        5.87       -6.53     17.40 o 
  -9   0  24       12.69       25.09     24.72 o 
  -8   0  24       87.70      127.32     22.54 o 
  -7   0  24      996.26      952.41     49.63 o 
  -6   0  24        0.85        4.65     14.28 o 
  -5   0  24      267.01      266.13     21.40 o 
  -4   0  24      751.37      724.36     25.14 o 
  -3   0  24       10.03        9.10      8.38 o 
  -2   0  24      296.22      260.86     15.51 o 
  -1   0  24      839.88      812.44     18.71 o 
   0   0  24      547.02      529.85     23.60 o 
   1   0  24       63.77       72.57     10.50 o 
   2   0  24      541.75      457.22     22.38 o 
   3   0  24      509.51      409.21     22.00 o 
   4   0  24     1674.99     1463.25     39.57 o 
   5   0  24       11.98       20.05     11.27 o 
   6   0  24      632.05      503.04     26.16 o 
   7   0  24       38.61       39.13     13.22 o 
   8   0  24      238.92      251.48     28.78 o 
   9   0  24        0.08       -2.90     15.15 o 
  -9   1  24        0.14       21.75     17.94 o 
  -8   1  24       33.73       73.12     19.61 o 
  -7   1  24       18.75       21.90     12.65 o 
  -6   1  24      244.32      227.54     21.67 o 
  -5   1  24      134.60      153.55     12.59 o 
  -4   1  24      613.11      582.87     19.60 o 
  -3   1  24      114.49      153.80      9.78 o 
  -2   1  24     3002.01     2896.24     36.37 o 
  -1   1  24        9.90       19.03      5.32 o 
   0   1  24      256.04      240.52     10.73 o 
   1   1  24      148.11      153.15      9.93 o 
   2   1  24      332.15      330.85     12.93 o 
   3   1  24     1099.33      976.07     22.20 o 
   4   1  24      639.36      603.34     18.61 o 
   5   1  24       30.54       50.05      8.76 o 
   6   1  24        2.86        4.31      7.47 o 
   7   1  24      734.86      631.54     20.92 o 
   8   1  24       24.07       36.67     10.73 o 
   9   1  24        2.63       15.37     11.98 o 
  -9   2  24       42.16       37.02     13.10 o 
  -8   2  24       21.31       12.93     15.63 o 
  -7   2  24      269.40      247.81     24.03 o 
  -6   2  24       19.66       18.31     12.51 o 
  -5   2  24      231.26      212.41     15.33 o 
  -4   2  24      387.87      410.81     16.74 o 
  -3   2  24      124.10      120.68     10.16 o 
  -2   2  24     2183.08     2165.22     31.55 o 
  -1   2  24      261.77      254.27     11.83 o 
   0   2  24      446.55      436.38     13.76 o 
   1   2  24       48.61       47.72      7.54 o 
   2   2  24      617.04      619.51     16.45 o 
   3   2  24      277.20      255.06     13.23 o 
   4   2  24      523.26      564.66     17.73 o 
   5   2  24       19.76       13.41      7.23 o 
   6   2  24        5.47       16.80      9.98 o 
   7   2  24       65.05       59.55     10.17 o 
   8   2  24       54.12       49.38     11.66 o 
   9   2  24        2.02       -1.12     11.15 o 
  -9   3  24        0.28       24.40     11.81 o 
  -8   3  24       73.24       53.50     15.82 o 
  -7   3  24        0.05       13.43     12.27 o 
  -6   3  24      108.18       99.53     17.67 o 
  -5   3  24       46.31       40.46     10.18 o 
  -4   3  24      121.33      122.22     11.35 o 
  -3   3  24      847.97      786.32     19.83 o 
  -2   3  24     1929.79     1876.51     31.75 o 
  -1   3  24       17.72       25.70      7.29 o 
   0   3  24      564.01      590.95     16.31 o 
   1   3  24        0.45       -1.28      5.13 o 
   2   3  24      117.65      127.09      9.42 o 
   3   3  24      207.31      229.70     12.64 o 
   4   3  24       11.23       18.05      7.11 o 
   5   3  24      283.90      273.02     14.33 o 
   6   3  24       16.02        8.04      7.19 o 
   7   3  24        5.81       10.22      7.68 o 
   8   3  24        3.66        3.63      8.52 o 
   9   3  24        1.06        1.81     10.97 o 
  -9   4  24       98.87      135.56     18.68 o 
  -8   4  24       41.41       63.39     14.33 o 
  -7   4  24       42.05       39.34     13.76 o 
  -6   4  24        2.65       13.78     11.85 o 
  -5   4  24      203.90      183.70     14.98 o 
  -4   4  24       51.71       43.43      8.91 o 
  -3   4  24      135.40      128.97     14.78 o 
  -2   4  24       19.89       22.78      7.65 o 
  -1   4  24      927.17      864.05     21.54 o 
   0   4  24       77.28       82.41      8.09 o 
   1   4  24       26.32       24.81      6.62 o 
   2   4  24       83.25       75.82      7.80 o 
   3   4  24       19.54       17.97      6.48 o 
   4   4  24      127.43      145.50     12.18 o 
   5   4  24       85.11       69.63      9.52 o 
   6   4  24        0.57       -1.10      8.15 o 
   7   4  24        0.70       -4.54      8.27 o 
   8   4  24      105.42      116.10     15.20 o 
  -9   5  24        2.93       14.31     23.10 o 
  -8   5  24        5.46        5.14     10.37 o 
  -7   5  24        0.19       -4.16     11.20 o 
  -6   5  24      136.32      141.54     20.47 o 
  -5   5  24      583.34      530.43     23.98 o 
  -4   5  24        0.60        7.54      8.93 o 
  -3   5  24      188.53      202.70     14.49 o 
  -2   5  24        0.04       -4.32      6.31 o 
  -1   5  24      122.40      162.91     11.65 o 
   0   5  24      107.01      120.00     11.56 o 
   1   5  24       10.84        7.52      9.78 o 
   2   5  24       22.58       14.64      5.58 o 
   3   5  24      234.84      260.71     13.11 o 
   4   5  24      485.53      492.07     19.13 o 
   5   5  24       32.96       32.66      9.54 o 
   6   5  24        1.90        4.44      8.47 o 
   7   5  24        0.82        3.44      8.56 o 
   8   5  24        0.01       -1.66     13.97 o 
  -8   6  24       26.77       44.29     13.68 o 
  -7   6  24        5.54       18.42     15.08 o 
  -6   6  24       18.23       14.86     11.25 o 
  -5   6  24      139.86       79.13     17.00 o 
  -4   6  24       27.03       27.77     10.43 o 
  -3   6  24        0.25        4.49      7.17 o 
  -2   6  24       17.83       28.74      8.58 o 
  -1   6  24      556.75      530.69     17.75 o 
   0   6  24        6.29       -6.82      6.82 o 
   1   6  24      192.53      192.65     11.88 o 
   2   6  24       19.29       13.96      5.95 o 
   3   6  24        7.85        7.74      7.60 o 
   4   6  24      105.04      114.62     12.92 o 
   5   6  24        6.39       -3.41      7.47 o 
   6   6  24      144.71      136.88     14.67 o 
   7   6  24        2.95       16.47      9.57 o 
   8   6  24       50.58       41.34     14.30 o 
  -8   7  24        0.16        8.05     13.64 o 
  -7   7  24       25.46       24.48     13.67 o 
  -6   7  24       27.39        8.54     12.84 o 
  -5   7  24       27.17        7.13     12.89 o 
  -4   7  24       69.26       71.09     13.40 o 
  -3   7  24       11.18       -1.18      7.89 o 
  -2   7  24        0.81        6.68      7.72 o 
  -1   7  24        3.42       10.30      7.23 o 
   0   7  24        2.71        4.78      6.28 o 
   1   7  24      123.99      150.87     11.44 o 
   2   7  24       40.10       40.40      9.02 o 
   3   7  24       29.15       29.37      8.09 o 
   4   7  24      288.41      284.41     17.69 o 
   5   7  24        1.57        5.99      8.73 o 
   6   7  24       24.60       44.48     11.05 o 
   7   7  24        1.53      -15.08     15.08 o 
  -7   8  24        9.34       13.86     12.17 o 
  -6   8  24        0.89       -0.75     12.24 o 
  -5   8  24       22.02       17.41     13.28 o 
  -4   8  24        1.74       12.34     15.34 o 
  -3   8  24        9.44       19.29     14.93 o 
  -2   8  24       18.38       24.51     10.40 o 
  -1   8  24      249.08      238.76     18.62 o 
   0   8  24       64.25       56.03      8.86 o 
   1   8  24      466.90      479.16     17.08 o 
   2   8  24        6.41       12.57      7.41 o 
   3   8  24       16.64       16.37      8.27 o 
   4   8  24      104.64       83.86     12.42 o 
   5   8  24      101.96       82.74     13.01 o 
   6   8  24       52.93       31.73     12.39 o 
   7   8  24        6.69       12.40     11.32 o 
  -7   9  24        0.49       -7.66     13.39 o 
  -6   9  24       13.74       -8.81     12.51 o 
  -5   9  24        1.89      -11.95     11.95 o 
  -4   9  24        4.08       13.05     12.09 o 
  -3   9  24       33.76       32.64     12.81 o 
  -2   9  24       75.76       60.25     20.01 o 
  -1   9  24       18.11       23.81     10.14 o 
   0   9  24       33.28       17.49      8.76 o 
   1   9  24      101.67      104.28     10.77 o 
   2   9  24       12.30        3.62      7.48 o 
   3   9  24        6.77       18.33     12.23 o 
   4   9  24       48.72       78.10     21.88 o 
   5   9  24       14.00       13.36     10.98 o 
   6   9  24       15.31       -0.93     14.86 o 
  -6  10  24        0.00      -11.91     11.91 o 
  -5  10  24        2.66       14.36     16.08 o 
  -4  10  24       11.67        2.91     21.25 o 
  -3  10  24        0.45       -4.76     10.03 o 
  -2  10  24      115.90      100.13     14.47 o 
  -1  10  24       15.93       33.26     10.86 o 
   0  10  24        2.40       -0.58      7.80 o 
   1  10  24        0.07       -6.66      8.13 o 
   2  10  24       11.51       11.57      7.42 o 
   3  10  24       71.69       65.51     12.29 o 
   4  10  24        0.14       -6.68     10.02 o 
   5  10  24      161.02      160.32     22.84 o 
   6  10  24       10.26        7.14     11.28 o 
  -5  11  24       21.69       24.21     22.84 o 
  -4  11  24        1.29       21.77     12.91 o 
  -3  11  24        2.92       -9.41      9.41 o 
  -2  11  24       11.02       33.11     12.88 o 
  -1  11  24       22.12       34.87     12.79 o 
   0  11  24       32.55       31.76     11.23 o 
   1  11  24        1.05        6.94     10.99 o 
   2  11  24        0.80       -0.13      7.66 o 
   3  11  24        0.18        3.28      9.96 o 
   4  11  24       14.29       -0.87     10.69 o 
   5  11  24        0.99       15.80     12.94 o 
  -4  12  24        6.50        6.06     17.28 o 
  -3  12  24       25.66       29.59     20.66 o 
  -2  12  24       42.44       67.22     15.68 o 
  -1  12  24        0.40        4.95     11.97 o 
   0  12  24       17.65       -4.44     14.08 o 
   1  12  24        2.50        8.65      9.87 o 
   2  12  24        1.36        6.41     12.55 o 
   3  12  24        0.02       12.54     13.44 o 
   4  12  24        2.09      -10.99     10.99 o 
  -3  13  24       42.69       51.04     22.09 o 
  -2  13  24       14.36       29.06     19.69 o 
  -1  13  24        9.06       -7.42     11.00 o 
   0  13  24        8.91       16.02     12.71 o 
   1  13  24        0.48       10.61     12.78 o 
   2  13  24        0.00       -6.24     12.78 o 
  -9   1  25       21.81       54.97     12.95 o 
  -8   1  25       13.01       31.58     13.09 o 
  -7   1  25       60.35       76.42     16.52 o 
  -6   1  25        6.68        3.91     10.14 o 
  -5   1  25      104.40       99.11     11.52 o 
  -4   1  25       23.41       22.75      7.53 o 
  -3   1  25      564.98      564.93     15.87 o 
  -2   1  25      354.77      419.28     16.27 o 
  -1   1  25      208.30      206.62      9.66 o 
   0   1  25        6.86       12.54      5.40 o 
   1   1  25       54.01       84.22      9.20 o 
   2   1  25      283.19      319.48     13.11 o 
   3   1  25       17.33       29.12      7.97 o 
   4   1  25      107.42      141.02     11.62 o 
   5   1  25       15.20       11.03      7.41 o 
   6   1  25       74.43       67.31     10.26 o 
   7   1  25        4.12       27.10      9.05 o 
   8   1  25        0.64        2.72      9.61 o 
   9   1  25        9.79        7.81     12.55 o 
  -9   2  25       22.03       34.17     15.84 o 
  -8   2  25        7.36       16.21     22.22 o 
  -7   2  25        8.53      -11.11     11.11 o 
  -6   2  25      411.84      439.71     28.15 o 
  -5   2  25        1.95        2.93      7.90 o 
  -4   2  25       71.50       58.75      9.76 o 
  -3   2  25      193.24      198.91     12.36 o 
  -2   2  25        0.21       28.13      7.51 o 
  -1   2  25     1071.61     1046.20     21.33 o 
   0   2  25       23.90       35.07      7.85 o 
   1   2  25     1051.13     1015.01     21.03 o 
   2   2  25      806.90      775.44     24.55 o 
   3   2  25       25.89       27.96      7.78 o 
   4   2  25      297.63      310.92     14.93 o 
   5   2  25       61.02       60.78      9.46 o 
   6   2  25       11.05       14.37      7.64 o 
   7   2  25        1.13        4.83      7.59 o 
   8   2  25        0.33        5.87      9.72 o 
  -9   3  25       79.17      104.96     16.56 o 
  -8   3  25        0.56       15.49     11.22 o 
  -7   3  25       28.55       24.95     12.22 o 
  -6   3  25       47.47       30.90     13.59 o 
  -5   3  25      164.13      172.64     14.82 o 
  -4   3  25      199.05      189.72     13.58 o 
  -3   3  25      698.98      656.62     18.55 o 
  -2   3  25      286.53      331.62     15.64 o 
  -1   3  25     3005.94     2847.99     39.96 o 
   0   3  25       70.10       75.08      8.37 o 
   1   3  25       83.90       90.70      8.98 o 
   2   3  25      307.54      284.78     12.60 o 
   3   3  25       37.94       44.83      8.63 o 
   4   3  25       23.43       21.23      7.19 o 
   5   3  25        0.08       -5.80      7.46 o 
   6   3  25        2.62       -6.80      6.80 o 
   7   3  25       19.24       19.54      8.25 o 
   8   3  25        1.65       -3.33      9.31 o 
  -9   4  25        9.39       13.54     13.56 o 
  -8   4  25      102.11       87.66     16.35 o 
  -7   4  25        1.59       25.58     18.43 o 
  -6   4  25       12.40        5.70     12.30 o 
  -5   4  25      277.51      275.47     17.50 o 
  -4   4  25       43.64       27.98      9.02 o 
  -3   4  25      186.06      209.89     13.56 o 
  -2   4  25       18.96       12.17      8.50 o 
  -1   4  25      318.47      311.65     17.10 o 
   0   4  25       20.08       18.19      7.63 o 
   1   4  25      171.22      197.48     11.46 o 
   2   4  25      439.23      403.66     13.28 o 
   3   4  25        0.90        7.34      7.25 o 
   4   4  25      368.25      383.68     15.94 o 
   5   4  25        8.50        9.19      7.26 o 
   6   4  25       18.70       16.39     11.41 o 
   7   4  25       11.33       26.56      9.68 o 
   8   4  25        0.06       -9.18      9.18 o 
  -8   5  25       22.95       32.19     13.55 o 
  -7   5  25       57.59       65.81     21.10 o 
  -6   5  25        1.67        9.56     12.63 o 
  -5   5  25      185.55      189.67     17.39 o 
  -4   5  25       43.56       33.75      9.51 o 
  -3   5  25      490.50      500.75     24.26 o 
  -2   5  25       53.14       65.36      9.33 o 
  -1   5  25      835.69      775.50     29.07 o 
   0   5  25        2.44        2.49      5.99 o 
   1   5  25      320.53      324.67     13.93 o 
   2   5  25       71.31       72.91      8.01 o 
   3   5  25      168.68      184.28     11.99 o 
   4   5  25       65.94       67.27      9.12 o 
   5   5  25        1.72        1.63      8.23 o 
   6   5  25       17.70       12.00      8.30 o 
   7   5  25        4.07       13.08      9.43 o 
   8   5  25        6.62       15.78     10.11 o 
  -8   6  25      135.29      166.02     20.05 o 
  -7   6  25        0.90        8.18     12.47 o 
  -6   6  25        8.45       29.86     14.64 o 
  -5   6  25       70.41       69.86     17.20 o 
  -4   6  25       10.16       17.23     10.82 o 
  -3   6  25       35.18       31.29      9.42 o 
  -2   6  25       33.77       19.15     11.99 o 
  -1   6  25       56.78       60.71      9.77 o 
   0   6  25      502.14      463.25     16.07 o 
   1   6  25       42.74       47.39      8.24 o 
   2   6  25       10.48       15.91      5.87 o 
   3   6  25        1.58       -2.89      9.83 o 
   4   6  25      221.88      208.77     15.73 o 
   5   6  25       29.65       20.10      9.26 o 
   6   6  25       13.64       13.57      9.96 o 
   7   6  25       25.52       28.77     11.27 o 
   8   6  25        2.17       -5.41     11.77 o 
  -8   7  25        2.63        4.31     14.79 o 
  -7   7  25        0.08       -2.57     12.53 o 
  -6   7  25        3.44        1.60     12.16 o 
  -5   7  25       27.08       -5.97     12.03 o 
  -4   7  25       16.10        6.31      9.57 o 
  -3   7  25       27.40       31.91      9.83 o 
  -2   7  25        2.21       11.96      7.85 o 
  -1   7  25       17.02       14.28      7.58 o 
   0   7  25      114.70      100.45     10.35 o 
   1   7  25        9.53        0.76      6.49 o 
   2   7  25       66.54       63.38      8.97 o 
   3   7  25       95.50       99.03     11.63 o 
   4   7  25        0.11        2.89      8.47 o 
   5   7  25        0.05        9.55      9.46 o 
   6   7  25        4.79        6.48      9.70 o 
   7   7  25        0.06        4.03     12.34 o 
  -7   8  25       12.21        1.52     12.46 o 
  -6   8  25        0.02        2.16     13.07 o 
  -5   8  25       14.65       -8.33     12.44 o 
  -4   8  25        0.70       13.69     12.11 o 
  -3   8  25        0.01        9.30     13.09 o 
  -2   8  25        2.06       -2.39     11.71 o 
  -1   8  25       41.22       58.76     10.49 o 
   0   8  25       59.21       67.91      9.50 o 
   1   8  25       78.51       72.44     11.32 o 
   2   8  25       15.18        9.05      7.26 o 
   3   8  25       68.20       58.63     10.48 o 
   4   8  25        8.80       22.06      9.36 o 
   5   8  25       53.13       20.46     13.72 o 
   6   8  25       49.60       36.96     12.98 o 
   7   8  25        0.06       -2.13     10.90 o 
  -7   9  25        0.75      -12.34     12.34 o 
  -6   9  25       22.31       37.36     16.26 o 
  -5   9  25        2.72       11.84     13.92 o 
  -4   9  25        0.01        1.14     13.77 o 
  -3   9  25       63.76       54.71     12.98 o 
  -2   9  25       11.77        3.49      9.30 o 
  -1   9  25        2.23       -0.92      8.09 o 
   0   9  25       20.05       12.89      8.17 o 
   1   9  25       21.93       26.77      8.46 o 
   2   9  25       29.91       32.00      8.74 o 
   3   9  25        0.01        4.84      7.87 o 
   4   9  25       40.52       44.58     12.68 o 
   5   9  25       81.08       85.33     15.55 o 
   6   9  25        1.85       21.09     16.37 o 
  -6  10  25        3.10      -10.04     15.45 o 
  -5  10  25        1.30        8.32     16.22 o 
  -4  10  25       27.17       14.15     13.97 o 
  -3  10  25        0.09       17.23     15.71 o 
  -2  10  25        1.59       22.22     10.75 o 
  -1  10  25        7.33       15.97      9.95 o 
   0  10  25       44.74       43.06     10.51 o 
   1  10  25       58.18       49.47     10.08 o 
   2  10  25       15.84       17.19      8.49 o 
   3  10  25       32.23        7.86     10.30 o 
   4  10  25       19.48       20.86     12.15 o 
   5  10  25        0.05       -9.72      9.72 o 
  -5  11  25       61.52       49.33     27.05 o 
  -4  11  25        1.17        5.40     12.44 o 
  -3  11  25        1.11       -5.92     11.31 o 
  -2  11  25        5.02        7.29     11.45 o 
  -1  11  25        6.73       18.83      9.79 o 
   0  11  25        8.56       25.76     10.54 o 
   1  11  25        5.64        9.85     10.01 o 
   2  11  25       13.35       13.69      8.99 o 
   3  11  25       19.08       19.26     11.93 o 
   4  11  25       16.51       35.99     13.18 o 
   5  11  25       86.80       71.12     16.49 o 
  -4  12  25        0.29        6.65     17.43 o 
  -3  12  25        5.93       15.49     21.25 o 
  -2  12  25        9.26       22.14     13.35 o 
  -1  12  25        2.28        7.30     11.45 o 
   0  12  25        0.13       18.48     11.35 o 
   1  12  25        3.07       18.98     10.91 o 
   2  12  25       10.58       21.58     13.85 o 
   3  12  25       13.92       13.58     13.87 o 
  -2  13  25        2.20       27.78     19.04 o 
  -1  13  25        0.83        7.96     12.20 o 
   0  13  25        0.10        3.62     12.61 o 
   1  13  25        8.05       17.13     14.30 o 
   2  13  25        0.01        8.29     16.48 o 
  -9   0  26        3.80       13.39     28.53 o 
  -8   0  26        8.26       45.88     28.19 o 
  -7   0  26        6.01       18.34     15.35 o 
  -6   0  26        3.51        2.84     11.18 o 
  -5   0  26       55.83       54.68     13.45 o 
  -4   0  26       61.38       69.51     13.67 o 
  -3   0  26     5147.97     4981.01     68.97 o 
  -2   0  26      242.11      303.05     22.04 o 
  -1   0  26       45.97       58.61     13.51 o 
   0   0  26       90.77       93.58     14.15 o 
   1   0  26        0.29        8.16     10.20 o 
   2   0  26      657.24      549.33     25.51 o 
   3   0  26        0.02       -2.92      9.68 o 
   4   0  26      292.25      256.73     20.21 o 
   5   0  26       25.71       15.53     12.01 o 
   6   0  26        2.60        8.31     12.35 o 
   7   0  26      112.45      130.21     18.40 o 
   8   0  26        9.77       12.97     16.98 o 
  -9   1  26       11.82       30.66     16.02 o 
  -8   1  26      140.41      167.65     18.95 o 
  -7   1  26       13.48       15.73     12.23 o 
  -6   1  26       67.49       50.61     12.17 o 
  -5   1  26        6.32        4.76      8.67 o 
  -4   1  26       17.44        4.72      7.85 o 
  -3   1  26      916.33      903.55     25.72 o 
  -2   1  26      475.03      511.25     16.57 o 
  -1   1  26       99.01      101.48      7.98 o 
   0   1  26      742.38      775.41     17.90 o 
   1   1  26      700.37      676.05     17.97 o 
   2   1  26     1208.89     1144.88     24.86 o 
   3   1  26      125.47      142.25     11.81 o 
   4   1  26       99.99      112.58     11.00 o 
   5   1  26      402.41      400.92     16.99 o 
   6   1  26        0.02        2.93      7.70 o 
   7   1  26      136.24      143.58     13.59 o 
   8   1  26        2.44        9.80      8.59 o 
  -9   2  26       10.37       14.45     22.46 o 
  -8   2  26        1.29       12.30     18.21 o 
  -7   2  26        0.26        3.80     11.68 o 
  -6   2  26       30.52       15.14     14.43 o 
  -5   2  26      133.88      104.68     13.01 o 
  -4   2  26        4.93        6.52      7.53 o 
  -3   2  26     1227.59     1216.78     24.84 o 
  -2   2  26      407.16      466.94     17.27 o 
  -1   2  26      339.96      366.71     14.05 o 
   0   2  26     1145.64     1170.29     22.62 o 
   1   2  26      252.81      267.05     14.15 o 
   2   2  26      573.20      567.77     18.25 o 
   3   2  26      144.93      145.33     11.61 o 
   4   2  26      110.14       98.84     10.67 o 
   5   2  26       75.24       96.14     10.79 o 
   6   2  26       90.95       90.84     11.40 o 
   7   2  26        5.59        5.41      7.87 o 
   8   2  26       37.06       36.63     12.24 o 
  -9   3  26        0.10       39.58     36.76 o 
  -8   3  26        6.99       21.88     18.33 o 
  -7   3  26       10.80       -0.02     12.96 o 
  -6   3  26       21.38       11.36     10.65 o 
  -5   3  26        0.46        4.54      8.97 o 
  -4   3  26       66.74       63.86     10.35 o 
  -3   3  26       25.25       34.73      8.72 o 
  -2   3  26      316.25      360.15     15.04 o 
  -1   3  26       11.43       48.45      7.67 o 
   0   3  26       82.30       60.79      7.62 o 
   1   3  26        2.81       -4.16      5.94 o 
   2   3  26      228.16      252.09     12.42 o 
   3   3  26       90.30      132.99     12.29 o 
   4   3  26       42.04       40.37      8.73 o 
   5   3  26       65.07       71.58     10.11 o 
   6   3  26       13.35       17.24      8.08 o 
   7   3  26       50.79       62.91     15.69 o 
   8   3  26        2.40        9.77     10.16 o 
  -8   4  26        0.75        8.00     11.96 o 
  -7   4  26       13.65       45.49     28.90 o 
  -6   4  26        1.54        3.88     11.70 o 
  -5   4  26      236.22      246.46     17.04 o 
  -4   4  26       38.14       22.53      9.52 o 
  -3   4  26        3.12        4.83      8.19 o 
  -2   4  26       27.92       30.44      9.24 o 
  -1   4  26        0.30        5.42      7.19 o 
   0   4  26      122.57      118.89      9.26 o 
   1   4  26       46.27       27.57      7.00 o 
   2   4  26      125.91      137.34     10.21 o 
   3   4  26      574.36      600.84     18.93 o 
   4   4  26        2.15        8.81      6.80 o 
   5   4  26        6.86       10.61      7.57 o 
   6   4  26        0.31       -7.97      8.36 o 
   7   4  26        0.98       -7.64      8.73 o 
   8   4  26       21.00       10.16     10.04 o 
  -8   5  26        2.92       24.67     13.31 o 
  -7   5  26       14.15       23.04     16.14 o 
  -6   5  26       42.51       56.67     16.23 o 
  -5   5  26       62.39       51.27     11.40 o 
  -4   5  26        7.91       11.46      8.40 o 
  -3   5  26       94.82       85.22     11.81 o 
  -2   5  26       25.59       23.72      8.45 o 
  -1   5  26       22.42       16.74      7.11 o 
   0   5  26      252.96      276.07     13.50 o 
   1   5  26        2.59        1.04      5.90 o 
   2   5  26      232.19      219.99     11.24 o 
   3   5  26        0.08        3.97      8.16 o 
   4   5  26        6.33        7.78      6.28 o 
   5   5  26        2.69       -3.79      7.83 o 
   6   5  26        7.24        9.04      9.03 o 
   7   5  26        8.05        4.10      9.56 o 
   8   5  26        0.61       14.14     10.11 o 
  -8   6  26        0.04       21.84     17.73 o 
  -7   6  26       26.51       19.44     13.24 o 
  -6   6  26        0.78       -0.25     13.01 o 
  -5   6  26        8.04       34.64     14.18 o 
  -4   6  26        2.20       19.11      9.11 o 
  -3   6  26        1.13       -4.18      8.38 o 
  -2   6  26       67.88       47.13     10.09 o 
  -1   6  26        2.78       -3.98      8.96 o 
   0   6  26        2.78        7.39      6.25 o 
   1   6  26       33.40       29.67      7.78 o 
   2   6  26       93.65       78.91      8.45 o 
   3   6  26       49.15       32.05      9.92 o 
   4   6  26       31.22       18.02      9.45 o 
   5   6  26       67.24       63.75     11.42 o 
   6   6  26        2.03       10.94      9.42 o 
   7   6  26       20.37       22.61     10.23 o 
  -7   7  26        1.40       -5.78     12.88 o 
  -6   7  26        6.07        6.57     13.15 o 
  -5   7  26       28.84       26.76     15.68 o 
  -4   7  26        8.26        5.57      9.59 o 
  -3   7  26       56.38       51.73     12.50 o 
  -2   7  26      107.45      123.52     11.60 o 
  -1   7  26        3.08       -6.12      7.74 o 
   0   7  26        7.98        7.38      6.86 o 
   1   7  26        6.90        0.49      5.97 o 
   2   7  26       10.04        3.53      7.95 o 
   3   7  26       36.82       27.83      8.93 o 
   4   7  26      160.21      168.90     15.59 o 
   5   7  26        0.77       -5.89      8.59 o 
   6   7  26        1.85       14.66     10.15 o 
   7   7  26        6.63        1.98     13.67 o 
  -7   8  26        1.49        8.29     13.38 o 
  -6   8  26        4.99       -1.64     12.49 o 
  -5   8  26       46.51       38.56     16.28 o 
  -4   8  26        2.06        0.09     11.99 o 
  -3   8  26       37.44       45.47     11.71 o 
  -2   8  26        0.55        5.67      8.97 o 
  -1   8  26       41.50       59.57     10.76 o 
   0   8  26       59.96       60.69      9.22 o 
   1   8  26      137.30      134.73     11.76 o 
   2   8  26        3.30        1.11      6.92 o 
   3   8  26       27.47       37.14      9.69 o 
   4   8  26        1.54       18.21      9.90 o 
   5   8  26       36.74       54.00     11.94 o 
   6   8  26        0.07       -8.23     10.57 o 
  -6   9  26       73.16       63.68     26.31 o 
  -5   9  26        0.15        3.49     13.84 o 
  -4   9  26        0.80       17.99     14.67 o 
  -3   9  26        7.64       12.36     12.35 o 
  -2   9  26      144.56      130.47     16.08 o 
  -1   9  26       71.58       78.88     13.62 o 
   0   9  26      172.80      151.18     13.53 o 
   1   9  26        5.84        7.05      7.60 o 
   2   9  26        2.42        1.95      7.10 o 
   3   9  26        0.64       -1.21      7.67 o 
   4   9  26       77.50       99.13     29.99 o 
   5   9  26        7.33        6.02     11.23 o 
   6   9  26       43.49       57.73     14.64 o 
  -6  10  26        4.84       -3.13     16.29 o 
  -5  10  26        0.32      -11.22     13.30 o 
  -4  10  26        1.30      -11.90     11.90 o 
  -3  10  26        2.91       -2.64     11.41 o 
  -2  10  26        5.15       16.23      9.62 o 
  -1  10  26       61.80       75.71     13.80 o 
   0  10  26       64.06       54.36     10.97 o 
   1  10  26       12.64        1.42      7.51 o 
   2  10  26        0.63       12.03      8.67 o 
   3  10  26        0.25       -5.01      9.06 o 
   4  10  26       24.74       32.14     23.43 o 
   5  10  26        8.74        2.30     11.96 o 
  -5  11  26       10.22       35.12     25.35 o 
  -4  11  26       28.96       28.45     15.15 o 
  -3  11  26        0.16       10.22     12.44 o 
  -2  11  26        8.88        6.01     10.41 o 
  -1  11  26        4.42       20.37     10.65 o 
   0  11  26        0.93        8.59      9.90 o 
   1  11  26       38.54       42.82     12.30 o 
   2  11  26        8.43       14.24     10.98 o 
   3  11  26       18.18       25.39     13.40 o 
   4  11  26        4.12       -8.96     11.36 o 
  -3  12  26       17.40       26.79     14.04 o 
  -2  12  26       15.85       31.71     13.39 o 
  -1  12  26       35.05       13.32     11.55 o 
   0  12  26        0.02       25.45     11.27 o 
   1  12  26        0.16        0.81     10.16 o 
   2  12  26        0.18      -13.35     21.77 o 
   3  12  26       11.72        8.48     16.40 o 
  -1  13  26       32.38       37.93     16.15 o 
   0  13  26        3.16        3.93     18.31 o 
  -9   1  27        0.14        2.04     11.06 o 
  -8   1  27        6.01        7.22     10.76 o 
  -7   1  27       23.91       26.37     14.03 o 
  -6   1  27       29.64       34.72     10.39 o 
  -5   1  27       37.35       38.32     10.50 o 
  -4   1  27       49.60       42.03     10.01 o 
  -3   1  27      414.79      393.29     15.56 o 
  -2   1  27       26.11       30.71      8.84 o 
  -1   1  27      106.81      111.99     11.27 o 
   0   1  27      378.39      417.18     16.45 o 
   1   1  27      219.27      264.41     14.31 o 
   2   1  27       92.05      111.59     10.93 o 
   3   1  27        1.97        7.72      7.10 o 
   4   1  27       18.76       18.03      7.44 o 
   5   1  27       38.44       32.90      8.53 o 
   6   1  27       52.57       34.92      9.17 o 
   7   1  27       22.31       20.67      9.06 o 
   8   1  27       26.21       26.01      9.71 o 
  -8   2  27       90.96       96.26     16.64 o 
  -7   2  27       33.78       28.80     14.35 o 
  -6   2  27        9.31        0.83     10.19 o 
  -5   2  27       97.24      101.99     12.69 o 
  -4   2  27      199.62      182.62     13.62 o 
  -3   2  27       15.41       23.71      7.25 o 
  -2   2  27      376.76      429.46     15.64 o 
  -1   2  27      270.17      298.48     13.11 o 
   0   2  27       81.48       96.19      9.11 o 
   1   2  27      114.80      130.90     11.44 o 
   2   2  27      186.75      166.84     12.31 o 
   3   2  27      545.67      491.94     17.73 o 
   4   2  27        0.28       -4.83      6.39 o 
   5   2  27        2.03        3.68      7.21 o 
   6   2  27        1.16        5.32      7.69 o 
   7   2  27       72.28       65.45     11.08 o 
   8   2  27        5.87       18.56     10.41 o 
  -8   3  27        2.73       23.01     17.85 o 
  -7   3  27      151.50      168.75     23.01 o 
  -6   3  27       26.75       30.60     11.84 o 
  -5   3  27      495.24      475.52     21.77 o 
  -4   3  27       16.56       13.39      8.31 o 
  -3   3  27      938.06      834.94     23.29 o 
  -2   3  27        0.87        0.17      6.53 o 
  -1   3  27      462.78      459.42     15.76 o 
   0   3  27       57.10       86.61      8.41 o 
   1   3  27        0.94       -3.72      5.74 o 
   2   3  27      152.34      125.37     11.20 o 
   3   3  27      665.41      636.71     20.00 o 
   4   3  27       97.14       82.53     10.27 o 
   5   3  27       58.33       52.94      9.77 o 
   6   3  27       31.11       23.68      8.64 o 
   7   3  27        0.86       -8.62      8.62 o 
   8   3  27       16.79       16.46     10.98 o 
  -8   4  27       72.85       89.96     29.77 o 
  -7   4  27       24.60       43.33     19.86 o 
  -6   4  27        5.11        5.37     12.27 o 
  -5   4  27       14.09       13.67      9.84 o 
  -4   4  27       18.78        9.26      8.39 o 
  -3   4  27      909.99      871.76     37.13 o 
  -2   4  27        0.17       -0.58      7.21 o 
  -1   4  27       91.29       81.90      9.23 o 
   0   4  27       17.38       11.15      6.62 o 
   1   4  27      158.93      162.24     11.31 o 
   2   4  27      499.33      437.64     16.41 o 
   3   4  27      153.00      135.30     11.40 o 
   4   4  27       96.64       99.87     13.34 o 
   5   4  27        2.21        0.72      7.10 o 
   6   4  27        3.66       -1.71      8.83 o 
   7   4  27        1.92        0.51     11.21 o 
   8   4  27        0.04       -8.57      8.57 o 
  -8   5  27       24.72       30.44     13.87 o 
  -7   5  27       29.39       29.71     13.73 o 
  -6   5  27       10.88       11.56     12.93 o 
  -5   5  27      239.52      243.96     20.77 o 
  -4   5  27        7.12        5.47      8.45 o 
  -3   5  27      322.81      306.71     16.73 o 
  -2   5  27      159.56      162.04     14.18 o 
  -1   5  27      152.23      142.30     10.94 o 
   0   5  27       45.65       37.86      7.93 o 
   1   5  27       55.54       42.50      8.29 o 
   2   5  27       37.66       31.57      6.70 o 
   3   5  27      158.21      180.19     12.65 o 
   4   5  27        7.71       13.83      7.14 o 
   5   5  27        7.01       19.16      9.72 o 
   6   5  27        0.10       -5.39      8.04 o 
   7   5  27        5.85       -3.26     11.21 o 
  -8   6  27       14.64       15.37     13.58 o 
  -7   6  27       18.49       23.37     13.59 o 
  -6   6  27        2.05        8.95     12.87 o 
  -5   6  27       46.02       27.29     14.01 o 
  -4   6  27        1.30       -2.04      7.99 o 
  -3   6  27       18.12       16.41      8.89 o 
  -2   6  27        0.06       -7.50      7.90 o 
  -1   6  27        1.30       -0.85      6.52 o 
   0   6  27       38.83       16.51      7.31 o 
   1   6  27       20.19       10.41      6.75 o 
   2   6  27        3.75       -5.46      5.46 o 
   3   6  27        0.01       -6.36      7.90 o 
   4   6  27      253.51      249.06     17.36 o 
   5   6  27       39.09       39.29     13.07 o 
   6   6  27        1.66        5.85     10.78 o 
   7   6  27       31.12       31.92     11.64 o 
  -7   7  27       28.58       35.81     16.67 o 
  -6   7  27        0.28        9.04     13.34 o 
  -5   7  27       38.79       20.36     14.04 o 
  -4   7  27       10.65       10.70     10.03 o 
  -3   7  27        2.48       12.91      9.33 o 
  -2   7  27       66.10       55.54     10.83 o 
  -1   7  27        2.29       -0.47      8.01 o 
   0   7  27       77.57       87.49     10.24 o 
   1   7  27       22.35       13.13      7.34 o 
   2   7  27        2.42       -6.46      6.46 o 
   3   7  27        2.55        3.72      7.66 o 
   4   7  27        3.22       23.38     10.10 o 
   5   7  27       12.18       14.52      9.75 o 
   6   7  27        9.73        8.43      9.98 o 
   7   7  27        2.23        5.70     11.27 o 
  -7   8  27      105.22      111.31     22.16 o 
  -6   8  27       34.33       35.46     16.08 o 
  -5   8  27        2.99       -5.58     12.66 o 
  -4   8  27        5.34       -1.82     11.57 o 
  -3   8  27       68.26       81.69     17.29 o 
  -2   8  27       57.97       44.93     12.15 o 
  -1   8  27      111.54      109.80     12.26 o 
   0   8  27        8.56       17.04      7.70 o 
   1   8  27       14.20       21.62      7.97 o 
   2   8  27        1.38        8.17      7.35 o 
   3   8  27       31.37       48.88     11.84 o 
   4   8  27      120.56      158.07     15.96 o 
   5   8  27        6.62        8.03      9.76 o 
   6   8  27       50.26       48.11     13.60 o 
  -6   9  27        1.89        5.51     15.40 o 
  -5   9  27       11.29       -4.38     12.85 o 
  -4   9  27        1.50       12.32     19.61 o 
  -3   9  27       19.61       22.89     17.37 o 
  -2   9  27       18.69       19.21     14.17 o 
  -1   9  27        9.62       18.96      9.41 o 
   0   9  27       42.20       48.38      9.85 o 
   1   9  27       14.81       16.39      7.96 o 
   2   9  27        1.58        2.90      7.42 o 
   3   9  27       86.45       76.14     11.65 o 
   4   9  27        0.76       11.88     10.90 o 
   5   9  27       72.29       70.81     15.25 o 
  -5  10  27       28.90       35.52     33.64 o 
  -4  10  27       39.12       51.52     16.48 o 
  -3  10  27      112.87      121.13     19.50 o 
  -2  10  27        8.06        8.53      9.63 o 
  -1  10  27      117.23      136.79     18.43 o 
   0  10  27       28.24       23.71      9.58 o 
   1  10  27        8.35       11.64      9.28 o 
   2  10  27       22.07       22.79     10.62 o 
   3  10  27        2.85       -3.59     11.50 o 
   4  10  27       33.29       43.15     14.54 o 
   5  10  27        0.43       -1.01     11.72 o 
  -4  11  27        6.67        4.25     13.32 o 
  -3  11  27        5.65        8.61     12.56 o 
  -2  11  27        0.66       -2.74     10.50 o 
  -1  11  27        1.62       11.75     10.38 o 
   0  11  27       39.49       45.40     15.62 o 
   1  11  27       17.56       28.61     11.64 o 
   2  11  27       22.16       49.47     14.33 o 
   3  11  27       17.98       20.13     12.82 o 
   4  11  27        0.52      -11.06     11.06 o 
  -3  12  27       14.28        6.91     14.34 o 
  -2  12  27        7.73       13.43     15.49 o 
  -1  12  27       55.69       82.78     15.03 o 
   0  12  27        3.62       13.21     12.48 o 
   1  12  27        0.04        3.09     10.68 o 
   2  12  27       27.66        4.09     16.47 o 
  -8   0  28       93.52       75.49     24.70 o 
  -7   0  28        9.16       25.00     22.96 o 
  -6   0  28       30.92       33.94     19.61 o 
  -5   0  28      169.58      159.77     23.60 o 
  -4   0  28       92.52       80.73     18.91 o 
  -3   0  28       21.39       26.65     11.97 o 
  -2   0  28      166.24      118.69     17.00 o 
  -1   0  28      354.54      373.68     24.13 o 
   0   0  28        2.77       -1.11      9.25 o 
   1   0  28        1.42       -8.26      9.69 o 
   2   0  28      238.83      222.50     19.20 o 
   3   0  28       14.93        7.19      9.44 o 
   4   0  28       20.94       18.40     10.84 o 
   5   0  28       24.40       19.96     11.31 o 
   6   0  28       68.83       70.62     19.47 o 
   7   0  28        4.44       -1.67     11.19 o 
   8   0  28       16.20       19.42     14.20 o 
  -8   1  28        2.00        2.77     11.75 o 
  -7   1  28       28.77       19.50     15.49 o 
  -6   1  28       69.40       88.70     14.30 o 
  -5   1  28        2.50        4.93      9.84 o 
  -4   1  28        0.03        5.20      9.41 o 
  -3   1  28      205.04      229.25     14.60 o 
  -2   1  28      525.92      516.40     18.88 o 
  -1   1  28       75.69       97.93     10.79 o 
   0   1  28      256.14      265.01     14.62 o 
   1   1  28       64.73       83.16      9.40 o 
   2   1  28      290.53      268.46     14.49 o 
   3   1  28      167.02      176.90     12.87 o 
   4   1  28        9.87       25.01      8.21 o 
   5   1  28       41.82       29.73      8.48 o 
   6   1  28        4.24        7.29      7.71 o 
   7   1  28        0.42        3.96     13.75 o 
   8   1  28        3.69       11.66      9.45 o 
  -8   2  28        2.54        0.16     11.62 o 
  -7   2  28        0.21        1.06     12.21 o 
  -6   2  28        0.51        9.67     10.96 o 
  -5   2  28       52.90       33.63     10.64 o 
  -4   2  28       28.38       22.71      9.31 o 
  -3   2  28      158.28      164.36     14.48 o 
  -2   2  28       78.71       64.61      9.91 o 
  -1   2  28      334.94      353.37     16.24 o 
   0   2  28      259.92      278.38     14.91 o 
   1   2  28        1.42        6.70      7.18 o 
   2   2  28      174.31      181.64     13.01 o 
   3   2  28       88.90       85.03     10.43 o 
   4   2  28       26.96       31.60      8.81 o 
   5   2  28        6.78        8.85      7.39 o 
   6   2  28       34.70       39.10      9.49 o 
   7   2  28        4.61        2.19      8.53 o 
   8   2  28       12.20       10.83     10.50 o 
  -8   3  28        9.33       21.70     19.43 o 
  -7   3  28        0.08        9.41     13.86 o 
  -6   3  28        1.12        5.54     10.42 o 
  -5   3  28        3.77        3.11      8.74 o 
  -4   3  28        0.27       -4.04      7.44 o 
  -3   3  28      156.58      146.80     13.25 o 
  -2   3  28       48.57       31.09      8.18 o 
  -1   3  28        2.33       15.44      7.57 o 
   0   3  28       37.52       40.22      7.47 o 
   1   3  28        7.31       20.76      6.70 o 
   2   3  28       82.67       89.51     10.55 o 
   3   3  28        1.89       12.05      7.34 o 
   4   3  28       16.86        4.90      7.55 o 
   5   3  28        0.63        0.38      7.34 o 
   6   3  28        9.27        8.11      8.18 o 
   7   3  28        0.26       -8.64      8.64 o 
   8   3  28        1.70       -7.46      9.24 o 
  -8   4  28        6.61       28.61     16.14 o 
  -7   4  28        1.99        0.69     12.83 o 
  -6   4  28        8.50        8.24     12.65 o 
  -5   4  28        1.04       -5.84      9.04 o 
  -4   4  28       31.30       37.95      9.64 o 
  -3   4  28        9.90       23.64      8.54 o 
  -2   4  28       29.58       46.57     20.06 o 
  -1   4  28       90.15       70.88      9.18 o 
   0   4  28        2.79        1.92      6.09 o 
   1   4  28        2.57        3.26      6.16 o 
   2   4  28      134.71      116.16     11.25 o 
   3   4  28       44.40       51.89      9.08 o 
   4   4  28       83.75       75.57     10.52 o 
   5   4  28        0.71        7.76      7.59 o 
   6   4  28       16.70        2.81      9.23 o 
   7   4  28        2.33        5.05     15.59 o 
  -8   5  28       27.59       47.23     27.72 o 
  -7   5  28        7.88      -11.27     11.27 o 
  -6   5  28       25.40       24.56     15.83 o 
  -5   5  28       10.99       24.33     12.11 o 
  -4   5  28        0.06       -3.37      7.53 o 
  -3   5  28       14.44       31.88      9.30 o 
  -2   5  28       26.77       30.08      9.79 o 
  -1   5  28      157.07      145.20     11.35 o 
   0   5  28        0.28        3.32      6.52 o 
   1   5  28       18.09       20.45      7.28 o 
   2   5  28        3.31       10.85      6.68 o 
   3   5  28       22.14       13.43      7.62 o 
   4   5  28      127.62      130.67     14.19 o 
   5   5  28        0.00       14.08      9.33 o 
   6   5  28       20.67       20.74     10.51 o 
   7   5  28        4.80       -3.08      9.93 o 
  -7   6  28       70.53      110.42     25.76 o 
  -6   6  28        0.00        1.44     17.13 o 
  -5   6  28       10.47       11.64     13.33 o 
  -4   6  28        9.80        6.24      8.94 o 
  -3   6  28        2.58       -8.16      8.16 o 
  -2   6  28       20.05       23.31      8.97 o 
  -1   6  28       57.40       54.02      8.91 o 
   0   6  28       12.70       17.94      7.30 o 
   1   6  28       22.59       26.67      7.61 o 
   2   6  28        2.86       -3.90      6.19 o 
   3   6  28        2.21        4.55      8.01 o 
   4   6  28        0.41        0.68      8.72 o 
   5   6  28        6.01       22.22     11.85 o 
   6   6  28       26.25       32.44     11.43 o 
   7   6  28        1.90       -1.75      9.95 o 
  -7   7  28        2.61       21.87     16.51 o 
  -6   7  28        8.38       10.80     14.14 o 
  -5   7  28       10.98       -5.28     12.50 o 
  -4   7  28        8.26        9.70      9.72 o 
  -3   7  28        1.88       -8.45      9.44 o 
  -2   7  28       94.68       98.92     12.76 o 
  -1   7  28        0.84       -6.23      6.61 o 
   0   7  28       13.46       14.82      7.54 o 
   1   7  28        0.47       -6.43      6.43 o 
   2   7  28       11.27        8.81      8.36 o 
   3   7  28       30.77       28.44      9.95 o 
   4   7  28       70.72       76.47     13.21 o 
   5   7  28        0.02       -4.68      9.80 o 
   6   7  28       39.72       38.53     16.34 o 
  -6   8  28        0.22       17.03     15.48 o 
  -5   8  28        9.53       -7.22     14.75 o 
  -4   8  28        9.19        4.39     11.12 o 
  -3   8  28        5.14       43.89     22.35 o 
  -2   8  28       21.19       34.57     11.20 o 
  -1   8  28        0.40       -0.22      7.26 o 
   0   8  28      156.53      212.50     13.99 o 
   1   8  28      146.49      155.72     12.80 o 
   2   8  28        6.42       10.11      8.68 o 
   3   8  28        7.38        9.64      8.71 o 
   4   8  28        1.26       -8.62      8.62 o 
   5   8  28       76.19       94.93     26.60 o 
   6   8  28       15.85       11.14     12.03 o 
  -6   9  28       27.34       17.64     16.51 o 
  -5   9  28        1.40       -7.31     13.38 o 
  -4   9  28        3.06       10.52     17.59 o 
  -3   9  28       10.37       11.56     13.95 o 
  -2   9  28        6.77       18.87     12.70 o 
  -1   9  28        3.05        7.54      8.45 o 
   0   9  28      114.33      128.31     13.27 o 
   1   9  28        7.64        4.96      7.68 o 
   2   9  28       69.96       77.84     14.03 o 
   3   9  28        2.62        4.34      9.81 o 
   4   9  28      131.49      197.49     30.00 o 
   5   9  28       23.90       21.01     13.42 o 
  -5  10  28        7.38       10.35     19.66 o 
  -4  10  28        3.71        0.69     24.48 o 
  -3  10  28      120.49      139.51     20.81 o 
  -2  10  28        7.48        7.68     10.34 o 
  -1  10  28       68.41      110.15     26.50 o 
   0  10  28        0.00        8.17     10.01 o 
   1  10  28       29.37       30.42     10.99 o 
   2  10  28        5.37       17.38     10.11 o 
   3  10  28        0.03       -5.20     10.15 o 
   4  10  28        7.37       -5.16     15.78 o 
  -4  11  28        1.88       14.09     13.81 o 
  -3  11  28       10.77       57.36     15.95 o 
  -2  11  28       12.28        9.39     11.50 o 
  -1  11  28       10.15        1.90     11.99 o 
   0  11  28        5.17       22.04     11.24 o 
   1  11  28       49.18       88.39     15.39 o 
   2  11  28        9.07       10.83     12.81 o 
   3  11  28        4.26      -10.98     10.98 o 
  -2  12  28        8.03       21.57     14.17 o 
  -1  12  28       21.93       12.16     13.19 o 
   0  12  28        9.07       29.97     12.02 o 
   1  12  28       24.30       31.01     12.75 o 
  -8   1  29        2.13       18.34     13.35 o 
  -7   1  29        3.97        4.46     20.06 o 
  -6   1  29       15.93       19.14     11.08 o 
  -5   1  29      112.15      102.40     14.81 o 
  -4   1  29       10.71       13.26      9.58 o 
  -3   1  29       78.97       73.07     10.95 o 
  -2   1  29      182.13      198.43     13.95 o 
  -1   1  29        4.55       10.85      7.37 o 
   0   1  29       20.95       17.42      7.62 o 
   1   1  29        6.22        5.64      7.53 o 
   2   1  29       52.45       50.60      8.97 o 
   3   1  29        1.24       -0.11      7.03 o 
   4   1  29       13.01       31.67      8.30 o 
   5   1  29        5.00        5.48      7.54 o 
   6   1  29        3.69       14.63      8.44 o 
   7   1  29        3.00       -1.37      8.38 o 
  -8   2  29        7.74       16.50     13.51 o 
  -7   2  29        0.88       23.99     15.61 o 
  -6   2  29        2.10       -0.42     10.25 o 
  -5   2  29       14.87       16.87     11.34 o 
  -4   2  29       32.59       48.95     12.95 o 
  -3   2  29      106.52      113.65     13.45 o 
  -2   2  29      239.16      240.86     14.95 o 
  -1   2  29        9.97       22.95      7.97 o 
   0   2  29        1.12        5.85      6.83 o 
   1   2  29       15.90        2.84      8.43 o 
   2   2  29        0.14        8.64      7.53 o 
   3   2  29       86.69       72.75     10.13 o 
   4   2  29        3.37        7.43      7.18 o 
   5   2  29       15.51       14.65      8.15 o 
   6   2  29        2.25        9.31      9.45 o 
   7   2  29       18.63       14.08      9.28 o 
  -8   3  29       11.37       32.12     15.26 o 
  -7   3  29       40.86       34.51     18.60 o 
  -6   3  29        0.55       -2.06     11.88 o 
  -5   3  29      132.23      128.99     16.30 o 
  -4   3  29        6.56        7.56      9.74 o 
  -3   3  29      543.47      502.51     21.30 o 
  -2   3  29      122.93      137.23     12.65 o 
  -1   3  29        1.89       -2.02      6.98 o 
   0   3  29       93.10       82.34     10.63 o 
   1   3  29      102.13       85.46     10.91 o 
   2   3  29        4.33        8.03      7.42 o 
   3   3  29        5.95       10.67      7.77 o 
   4   3  29        7.30       10.17      7.42 o 
   5   3  29       43.00       48.97      9.79 o 
   6   3  29       20.97       32.55      9.48 o 
   7   3  29        0.15        3.80      9.66 o 
  -8   4  29       42.93       22.29     16.01 o 
  -7   4  29        6.24        4.68     14.14 o 
  -6   4  29       29.80       23.52     14.76 o 
  -5   4  29       59.21       63.66     12.72 o 
  -4   4  29       41.07       51.71     10.84 o 
  -3   4  29       39.63       37.23      9.74 o 
  -2   4  29      282.07      270.36     16.18 o 
  -1   4  29      342.85      317.43     16.46 o 
   0   4  29       32.00       35.57      8.88 o 
   1   4  29       25.54       18.80      7.77 o 
   2   4  29        0.60       -1.66      7.05 o 
   3   4  29       13.88        7.63      7.45 o 
   4   4  29       45.26       48.99      9.64 o 
   5   4  29       61.18       61.77     11.53 o 
   6   4  29        4.80        9.20     10.33 o 
   7   4  29        3.43       -4.14      9.76 o 
  -7   5  29       62.04       53.64     16.55 o 
  -6   5  29        0.26       -5.47     13.04 o 
  -5   5  29       92.16       80.43     17.41 o 
  -4   5  29        1.63        1.30      9.69 o 
  -3   5  29        0.85       -0.42      7.80 o 
  -2   5  29        6.28        6.93      8.85 o 
  -1   5  29       59.96       38.10     10.25 o 
   0   5  29       68.59       60.19      9.18 o 
   1   5  29        2.15        6.35      6.68 o 
   2   5  29       21.39       28.55      7.38 o 
   3   5  29        2.15        5.33      7.21 o 
   4   5  29        5.27       18.39      9.42 o 
   5   5  29       72.87       73.71     13.19 o 
   6   5  29       24.95       32.99     11.32 o 
   7   5  29       12.73        6.92     10.04 o 
  -7   6  29        5.76       39.71     16.43 o 
  -6   6  29       17.59       15.18     14.21 o 
  -5   6  29        4.43        9.00     11.48 o 
  -4   6  29        8.55       -0.65      9.11 o 
  -3   6  29       32.69       36.99     10.70 o 
  -2   6  29       83.07       73.65     13.66 o 
  -1   6  29        2.76       19.04      7.55 o 
   0   6  29       34.20       35.22      8.51 o 
   1   6  29      117.06      125.60     11.57 o 
   2   6  29       14.34       11.71      7.39 o 
   3   6  29        0.95       -3.42      8.71 o 
   4   6  29       12.99       30.95     10.66 o 
   5   6  29        0.02       -9.83      9.83 o 
   6   6  29       13.65       10.91     11.31 o 
  -6   7  29       17.75       21.69     15.59 o 
  -5   7  29        0.01       22.76     15.59 o 
  -4   7  29        0.06       -8.25      9.26 o 
  -3   7  29       82.28       92.79     15.05 o 
  -2   7  29        1.42       -2.57      8.03 o 
  -1   7  29      144.39      171.30     13.91 o 
   0   7  29       10.87       21.76      7.67 o 
   1   7  29        8.00        2.95      7.38 o 
   2   7  29       38.64       31.66      9.64 o 
   3   7  29        3.19       14.92     11.36 o 
   4   7  29        1.90        6.95      9.85 o 
   5   7  29       26.35       22.56     11.13 o 
   6   7  29        5.07        3.11     10.69 o 
  -6   8  29       40.94       25.49     16.81 o 
  -5   8  29        0.98       -9.45     15.27 o 
  -4   8  29        6.96       -4.91     13.75 o 
  -3   8  29        6.36       12.23     11.17 o 
  -2   8  29       22.66        7.16     10.47 o 
  -1   8  29        8.42        7.27      8.08 o 
   0   8  29        5.75       16.65      8.15 o 
   1   8  29       59.94       79.18     10.96 o 
   2   8  29       13.43        4.96      8.27 o 
   3   8  29       32.44       51.83     10.61 o 
   4   8  29        0.22        2.40      9.89 o 
   5   8  29        2.45        0.76     10.28 o 
  -5   9  29        4.28       -7.72     15.85 o 
  -4   9  29       27.86       51.79     20.53 o 
  -3   9  29       23.19       47.69     13.10 o 
  -2   9  29       38.14       42.97     11.90 o 
  -1   9  29       31.59       30.87     10.22 o 
   0   9  29       35.53       49.13     10.49 o 
   1   9  29       17.44       18.43      8.35 o 
   2   9  29      132.57      115.80     13.46 o 
   3   9  29       61.23       54.84     13.09 o 
   4   9  29       11.48       24.29     11.57 o 
   5   9  29       49.87       58.17     15.83 o 
  -4  10  29        4.85       -3.70     13.39 o 
  -3  10  29       36.72       12.99     17.31 o 
  -2  10  29        1.03       24.60     11.26 o 
  -1  10  29        3.81       18.33     15.98 o 
   0  10  29       82.41      106.27     16.63 o 
   1  10  29        1.06       23.40     12.09 o 
   2  10  29       50.66       90.22     14.18 o 
   3  10  29        9.30       -8.54      9.89 o 
   4  10  29        2.18      -11.95     12.39 o 
  -3  11  29        4.52       12.51     14.79 o 
  -2  11  29       93.12      118.26     24.20 o 
  -1  11  29        6.35       17.09     12.09 o 
   0  11  29        4.17       10.28     11.20 o 
   1  11  29       35.20       68.81     14.01 o 
   2  11  29        0.00       19.55     13.22 o 
  -8   0  30        0.67       10.14     18.59 o 
  -7   0  30       15.96       -3.07     21.14 o 
  -6   0  30       23.34       34.73     17.35 o 
  -5   0  30        3.63       10.54     14.14 o 
  -4   0  30       13.98       19.03     16.14 o 
  -3   0  30      118.52      131.28     20.15 o 
  -2   0  30      360.04      427.15     27.08 o 
  -1   0  30      140.38      133.14     17.81 o 
   0   0  30       60.23       49.29     13.09 o 
   1   0  30       17.42        1.74     10.69 o 
   2   0  30      289.29      258.26     21.19 o 
   3   0  30       42.05       33.60     12.78 o 
   4   0  30        0.00        5.05     11.25 o 
   5   0  30       21.21       40.32     19.24 o 
   6   0  30        1.10        4.45     11.32 o 
   7   0  30        3.59        0.41     17.08 o 
  -8   1  30       98.50      100.72     19.46 o 
  -7   1  30        3.06       -5.28     14.22 o 
  -6   1  30        9.16        5.47     10.22 o 
  -5   1  30       60.30       71.13     14.05 o 
  -4   1  30       24.16       37.95     11.81 o 
  -3   1  30       77.31       62.34     11.99 o 
  -2   1  30        2.34        6.11      7.63 o 
  -1   1  30       34.95       32.94      8.83 o 
   0   1  30       88.33       91.39     10.79 o 
   1   1  30       36.62       39.76      9.15 o 
   2   1  30       20.74        8.42      7.69 o 
   3   1  30       26.18       18.04      7.78 o 
   4   1  30        3.55       15.66      7.76 o 
   5   1  30        2.29        0.26      7.87 o 
   6   1  30       10.61       26.29      9.19 o 
   7   1  30       10.43       -5.75      8.80 o 
  -8   2  30        4.16       14.35     15.73 o 
  -7   2  30       26.50       24.88     17.48 o 
  -6   2  30        2.18        8.71     10.99 o 
  -5   2  30       84.37      102.58     15.41 o 
  -4   2  30       35.61       52.17     12.80 o 
  -3   2  30       19.71       29.18     10.26 o 
  -2   2  30       25.53       22.23      8.84 o 
  -1   2  30      226.32      260.73     15.57 o 
   0   2  30      132.65      113.79     13.39 o 
   1   2  30      192.14      179.36     13.31 o 
   2   2  30        2.30       13.05      7.42 o 
   3   2  30        0.49       13.14      7.56 o 
   4   2  30       10.29        9.77      7.84 o 
   5   2  30       16.72       19.45      8.63 o 
   6   2  30        0.10       -7.86      7.86 o 
   7   2  30        3.99        3.01      8.90 o 
  -7   3  30        9.91        5.54     15.40 o 
  -6   3  30        1.71       -3.03     12.44 o 
  -5   3  30        6.96       -0.30      9.81 o 
  -4   3  30        0.35        6.04     10.11 o 
  -3   3  30        2.84        4.46     10.65 o 
  -2   3  30       14.43       15.45      8.26 o 
  -1   3  30      247.62      248.87     17.35 o 
   0   3  30      226.65      186.77     13.83 o 
   1   3  30        3.59       12.80      7.43 o 
   2   3  30       66.87       67.49     10.24 o 
   3   3  30        1.24        6.41      7.65 o 
   4   3  30        4.58        7.93      7.43 o 
   5   3  30       15.91        0.96      7.66 o 
   6   3  30        9.12       17.22      8.89 o 
   7   3  30        0.32        8.76     10.97 o 
  -7   4  30        0.95       -1.34     13.87 o 
  -6   4  30        1.06        0.62     14.59 o 
  -5   4  30        8.32       14.34     11.15 o 
  -4   4  30       74.93       71.78     13.96 o 
  -3   4  30       21.52       22.41     10.16 o 
  -2   4  30       28.82       29.48     10.04 o 
  -1   4  30        0.13       -2.01      7.69 o 
   0   4  30        0.68       -4.86      6.96 o 
   1   4  30       44.38       46.15      9.57 o 
   2   4  30       19.32       11.16      7.72 o 
   3   4  30       73.28       74.62     10.65 o 
   4   4  30       20.91       24.18      8.40 o 
   5   4  30       12.79       20.35     10.19 o 
   6   4  30      110.10      121.56     15.17 o 
   7   4  30        6.52       -3.48      9.76 o 
  -7   5  30        3.23       31.93     22.29 o 
  -6   5  30        1.34        9.08     16.28 o 
  -5   5  30        0.79        5.85     12.29 o 
  -4   5  30       51.81       54.15     12.10 o 
  -3   5  30        0.73       10.81      9.02 o 
  -2   5  30       62.27       71.47     11.77 o 
  -1   5  30       34.85       29.94      9.50 o 
   0   5  30       38.85       33.78      8.93 o 
   1   5  30      113.30      149.98     13.08 o 
   2   5  30      126.88      148.77     12.79 o 
   3   5  30       20.62       20.98      8.60 o 
   4   5  30        9.87       19.11      9.83 o 
   5   5  30        5.30       -1.03     11.72 o 
   6   5  30       67.78       58.90     13.06 o 
  -7   6  30       27.75       55.76     18.79 o 
  -6   6  30       13.44       13.16     15.19 o 
  -5   6  30       22.83        6.78     11.68 o 
  -4   6  30      104.32       94.44     16.26 o 
  -3   6  30       27.99       43.99     11.16 o 
  -2   6  30        0.25       -4.94      9.30 o 
  -1   6  30        4.07       -6.09      8.40 o 
   0   6  30        0.44       11.31      8.40 o 
   1   6  30      201.33      206.98     15.12 o 
   2   6  30       39.54       32.96      9.45 o 
   3   6  30       30.06       20.47     10.37 o 
   4   6  30        8.77       12.29      9.46 o 
   5   6  30       13.01        4.52     10.44 o 
   6   6  30       64.37       54.09     13.41 o 
  -6   7  30       35.18       27.73     17.21 o 
  -5   7  30       17.19       27.69     15.59 o 
  -4   7  30       34.50       56.06     13.21 o 
  -3   7  30       27.48       32.49     17.79 o 
  -2   7  30        3.68        7.46      8.77 o 
  -1   7  30       92.05      110.42     12.42 o 
   0   7  30       20.39       36.62      9.08 o 
   1   7  30      137.25      136.73     12.53 o 
   2   7  30        0.51        2.95      8.32 o 
   3   7  30       10.27       34.21     13.72 o 
   4   7  30      117.24      120.45     15.35 o 
   5   7  30        6.16       15.13     11.20 o 
   6   7  30       38.48       23.30     11.93 o 
  -6   8  30        0.45       -0.24     14.34 o 
  -5   8  30        0.02       -8.89     16.19 o 
  -4   8  30        0.26       -5.42     11.75 o 
  -3   8  30       74.05       82.90     15.10 o 
  -2   8  30        0.18        5.81      9.85 o 
  -1   8  30        3.39        5.21      8.36 o 
   0   8  30       27.44       54.37     10.38 o 
   1   8  30       10.77        7.67      7.90 o 
   2   8  30        4.00        6.30      8.48 o 
   3   8  30       37.03       34.38     11.51 o 
   4   8  30       85.43       86.69     14.97 o 
   5   8  30        6.58      -10.66     10.66 o 
  -5   9  30        0.04        4.79     19.35 o 
  -4   9  30        9.70        1.98     14.11 o 
  -3   9  30        7.25       13.07     15.68 o 
  -2   9  30       53.90       76.88     14.53 o 
  -1   9  30      141.50      154.45     15.72 o 
   0   9  30        4.45        5.51      9.20 o 
   1   9  30        1.22        4.51      8.39 o 
   2   9  30       19.05       14.12     10.79 o 
   3   9  30       63.26       87.32     14.51 o 
   4   9  30        0.50        7.84     11.16 o 
  -4  10  30       29.57       30.61     26.89 o 
  -3  10  30       38.00       22.80     15.83 o 
  -2  10  30        5.73       24.05     11.57 o 
  -1  10  30       47.27       81.03     19.44 o 
   0  10  30        1.19       -1.09     10.40 o 
   1  10  30        1.22        8.06      9.45 o 
   2  10  30       15.81       27.22     11.62 o 
   3  10  30       36.52       20.30     14.12 o 
  -2  11  30       46.10       26.54     12.85 o 
  -1  11  30        0.08       -9.84      9.84 o 
   0  11  30        1.89       21.70     17.03 o 
   1  11  30        0.75       -1.71     10.27 o 
   2  11  30       11.74       26.06     14.01 o 
  -7   1  31        3.00       -2.85     15.14 o 
  -6   1  31        8.71        8.00     10.80 o 
  -5   1  31       26.20       26.33     11.96 o 
  -4   1  31        0.23        3.55     10.33 o 
  -3   1  31        1.81       -4.40      8.26 o 
  -2   1  31        5.97        9.57      7.78 o 
  -1   1  31       40.61       41.19      9.57 o 
   0   1  31       68.54       70.25     11.98 o 
   1   1  31        7.77       10.61      8.03 o 
   2   1  31       29.71       17.06      8.28 o 
   3   1  31        5.11        9.33      7.97 o 
   4   1  31       15.52        0.58      7.35 o 
   5   1  31        6.00       17.12      9.04 o 
   6   1  31        0.94        4.26      8.22 o 
   7   1  31        2.38       -1.07      8.82 o 
  -7   2  31        0.18       12.55     17.64 o 
  -6   2  31       39.81       40.03     13.60 o 
  -5   2  31        2.68       -9.66      9.66 o 
  -4   2  31      117.95      109.45     15.63 o 
  -3   2  31        2.21        4.90      8.89 o 
  -2   2  31        6.74        5.00      7.93 o 
  -1   2  31       25.83       11.35     11.86 o 
   0   2  31      139.19      137.69     13.14 o 
   1   2  31        3.69       14.95      8.58 o 
   2   2  31        0.92        5.21      7.37 o 
   3   2  31       82.86       81.97     12.35 o 
   4   2  31      204.37      223.38     15.25 o 
   5   2  31        3.79       13.69      8.58 o 
   6   2  31       24.20       34.38     10.24 o 
   7   2  31        0.80       -0.05      9.09 o 
  -7   3  31       34.41       47.27     20.47 o 
  -6   3  31        2.49       12.24     13.50 o 
  -5   3  31       49.52       41.90     13.36 o 
  -4   3  31       71.55       59.28     14.01 o 
  -3   3  31       53.35       62.04     12.00 o 
  -2   3  31        0.57        3.78      8.20 o 
  -1   3  31        6.12       10.26      8.74 o 
   0   3  31       61.64       60.73     10.17 o 
   1   3  31       55.08       68.08     10.40 o 
   2   3  31       30.46       47.53      9.45 o 
   3   3  31       58.98       56.83     10.02 o 
   4   3  31      177.06      203.35     14.72 o 
   5   3  31        1.80        2.72      7.95 o 
   6   3  31        4.19        3.65      9.80 o 
   7   3  31        2.24       16.77     10.98 o 
  -7   4  31        1.09      -14.15     16.42 o 
  -6   4  31       82.77       88.02     22.40 o 
  -5   4  31       18.72       13.27     11.70 o 
  -4   4  31      241.59      223.42     21.38 o 
  -3   4  31       15.88       15.73     10.17 o 
  -2   4  31       22.37       19.53      9.62 o 
  -1   4  31       50.66       43.77     12.05 o 
   0   4  31      133.93      113.24     12.44 o 
   1   4  31       28.92       28.97     10.34 o 
   2   4  31        8.80       16.78      9.67 o 
   3   4  31        0.15       11.63      8.20 o 
   4   4  31       33.80       54.39     12.29 o 
   5   4  31       11.80        9.42      9.82 o 
   6   4  31       17.09       39.59     12.39 o 
  -7   5  31      171.90      186.64     30.37 o 
  -6   5  31        7.69       40.46     34.04 o 
  -5   5  31       14.08       10.68     12.90 o 
  -4   5  31        4.34        1.53     12.34 o 
  -3   5  31        2.53        5.86      9.24 o 
  -2   5  31        0.46       -2.83      9.06 o 
  -1   5  31       21.36       38.64      9.93 o 
   0   5  31        7.32       17.62      8.28 o 
   1   5  31       70.62       74.28     11.24 o 
   2   5  31       25.85       25.74      8.73 o 
   3   5  31        0.00       -8.97      8.97 o 
   4   5  31       94.86      106.54     14.16 o 
   5   5  31       21.91       27.96     12.04 o 
   6   5  31        0.22       12.13     10.93 o 
  -6   6  31       22.68       42.84     20.70 o 
  -5   6  31        1.56       11.97     12.68 o 
  -4   6  31       48.25       50.75     14.89 o 
  -3   6  31       10.23       15.90      9.86 o 
  -2   6  31      102.37       91.56     15.15 o 
  -1   6  31       77.24       85.03     12.89 o 
   0   6  31        2.76        9.97      8.10 o 
   1   6  31        5.80       12.19      8.60 o 
   2   6  31       14.68       22.78     10.04 o 
   3   6  31        4.03        2.71      9.43 o 
   4   6  31       39.46       53.76     14.34 o 
   5   6  31       20.88        9.78     13.87 o 
   6   6  31        0.01       17.27     11.23 o 
  -6   7  31        1.17       13.90     17.60 o 
  -5   7  31        2.49       -8.91     15.97 o 
  -4   7  31        0.18        2.43     13.32 o 
  -3   7  31       60.78       83.47     22.41 o 
  -2   7  31       23.61       28.48     12.31 o 
  -1   7  31       21.35       12.18      9.26 o 
   0   7  31        2.46       -2.98      7.82 o 
   1   7  31       43.39       33.03     10.20 o 
   2   7  31        1.27        7.47      9.30 o 
   3   7  31        3.05       11.88      9.55 o 
   4   7  31       48.11       46.96     13.11 o 
   5   7  31        1.21       14.91     11.66 o 
  -5   8  31        0.57       -8.48     15.86 o 
  -4   8  31       65.77       80.59     21.38 o 
  -3   8  31       68.45       86.65     25.36 o 
  -2   8  31       26.76       37.64     12.55 o 
  -1   8  31       53.01       58.97     12.16 o 
   0   8  31       76.70       79.52     13.15 o 
   1   8  31        7.10       31.73     10.08 o 
   2   8  31       95.21      110.18     15.23 o 
   3   8  31       83.83       97.42     22.18 o 
   4   8  31       29.34       51.83     14.12 o 
   5   8  31        9.34        7.66     12.35 o 
  -4   9  31        0.00      -13.39     13.39 o 
  -3   9  31       82.20       71.49     14.98 o 
  -2   9  31        3.98       21.79     11.45 o 
  -1   9  31        0.17       13.21     10.62 o 
   0   9  31        0.66       -5.58     12.52 o 
   1   9  31        3.16       -3.17      9.39 o 
   2   9  31       46.96       59.21     13.46 o 
   3   9  31       18.01       14.46     11.93 o 
   4   9  31       21.11       28.00     13.08 o 
  -3  10  31       35.19       15.03     18.17 o 
  -2  10  31       68.50       92.96     15.74 o 
  -1  10  31       18.60        7.41     10.77 o 
   0  10  31       17.79       26.24     14.88 o 
   1  10  31       33.66       42.59     13.63 o 
   2  10  31       41.97       69.24     15.07 o 
   3  10  31       53.33       54.11     23.85 o 
  -1  11  31       35.32       34.28     13.60 o 
   0  11  31       30.50       73.41     14.81 o 
  -7   0  32       24.71       14.09     24.66 o 
  -6   0  32       38.51       43.38     27.22 o 
  -5   0  32       40.33       45.14     26.20 o 
  -4   0  32        1.42       -9.77     13.30 o 
  -3   0  32       79.70       75.58     20.93 o 
  -2   0  32       67.50       50.56     15.12 o 
  -1   0  32       50.16       49.07     15.58 o 
   0   0  32      215.78      225.55     38.59 o 
   1   0  32       52.64       41.52     18.31 o 
   2   0  32       28.75       15.17     11.91 o 
   3   0  32       34.80       27.40     13.34 o 
   4   0  32       31.45       18.88     12.32 o 
   5   0  32       31.26       43.06     14.05 o 
   6   0  32       14.70       21.35     12.98 o 
   7   0  32        0.00      -10.98     10.98 o 
  -7   1  32        4.40       18.31     16.62 o 
  -6   1  32        7.22        8.52     11.24 o 
  -5   1  32        0.12       -4.92     10.56 o 
  -4   1  32        0.42        9.83     11.21 o 
  -3   1  32       24.69       23.53      9.82 o 
  -2   1  32       13.52       18.30      8.88 o 
  -1   1  32       96.18       92.27     12.02 o 
   0   1  32       45.17       64.68     13.67 o 
   1   1  32        2.57        1.49      7.91 o 
   2   1  32       50.38       36.33      9.48 o 
   3   1  32       42.69       38.44      9.70 o 
   4   1  32       99.29      108.82     12.63 o 
   5   1  32        7.39       22.86      8.98 o 
   6   1  32        4.43       -8.17      8.17 o 
   7   1  32       12.59       16.47     17.16 o 
  -7   2  32        5.55       -3.01     21.48 o 
  -6   2  32        2.48       -4.53     11.36 o 
  -5   2  32        0.08      -10.02     10.02 o 
  -4   2  32       32.52       10.23     10.77 o 
  -3   2  32       10.81        8.50      9.52 o 
  -2   2  32        6.96        5.38      8.24 o 
  -1   2  32       52.75       41.74     10.00 o 
   0   2  32       27.73       22.76      9.19 o 
   1   2  32        5.72        9.71     10.89 o 
   2   2  32       57.10       47.48      9.81 o 
   3   2  32        7.88        9.97      8.04 o 
   4   2  32        1.20        3.86      7.61 o 
   5   2  32        8.76        2.41      8.13 o 
   6   2  32       56.84       52.56     11.48 o 
  -7   3  32       16.50       13.06     17.63 o 
  -6   3  32        1.70       -1.79     10.71 o 
  -5   3  32        7.88       -2.71     10.43 o 
  -4   3  32       13.21       30.23     12.08 o 
  -3   3  32       30.72       14.87     10.29 o 
  -2   3  32       18.10       18.20      9.27 o 
  -1   3  32       31.47       54.41     12.11 o 
   0   3  32       29.02       50.65     10.97 o 
   1   3  32       25.57       31.14      9.29 o 
   2   3  32        5.26        6.03      7.90 o 
   3   3  32       25.41       23.10      8.81 o 
   4   3  32        4.93       21.42      9.67 o 
   5   3  32        3.79       -4.61      8.03 o 
   6   3  32       28.80       35.74     12.38 o 
  -7   4  32        0.66       41.31     20.18 o 
  -6   4  32        1.49       13.71     19.44 o 
  -5   4  32       77.40       84.89     16.44 o 
  -4   4  32       23.29       20.92     11.67 o 
  -3   4  32       15.22       21.36     10.27 o 
  -2   4  32       35.49       49.58     11.50 o 
  -1   4  32       96.91      101.13     13.87 o 
   0   4  32        1.07       -7.17      7.17 o 
   1   4  32        1.73        0.83      8.53 o 
   2   4  32        1.02       -3.29      7.57 o 
   3   4  32       17.57       22.50      8.83 o 
   4   4  32       67.98       87.70     11.72 o 
   5   4  32        3.51       15.80     10.62 o 
   6   4  32       26.41       20.66     10.84 o 
  -6   5  32       65.51      103.08     32.11 o 
  -5   5  32        2.30       24.63     14.23 o 
  -4   5  32       21.73       23.09     12.40 o 
  -3   5  32       40.62       33.99     11.03 o 
  -2   5  32       32.19       35.55     12.82 o 
  -1   5  32        0.26       -3.46      8.13 o 
   0   5  32        2.22        1.17      8.01 o 
   1   5  32      112.53      146.95     15.41 o 
   2   5  32        1.29        4.56      7.64 o 
   3   5  32       33.75       19.27      8.94 o 
   4   5  32       38.42       73.97     14.18 o 
   5   5  32       21.86       23.36     11.36 o 
   6   5  32       31.79       35.05     12.53 o 
  -6   6  32        0.03       -8.26     21.03 o 
  -5   6  32       38.38       41.05     15.54 o 
  -4   6  32        0.09        3.91     12.89 o 
  -3   6  32        6.63       39.49     17.96 o 
  -2   6  32        0.33       13.81      9.10 o 
  -1   6  32       39.93       63.42     16.70 o 
   0   6  32       10.00       16.39      9.19 o 
   1   6  32       23.76       39.96     11.11 o 
   2   6  32        0.28       -0.84      9.28 o 
   3   6  32        4.10       11.80     13.07 o 
   4   6  32      218.50      245.39     30.11 o 
   5   6  32       12.51       27.91     12.69 o 
  -5   7  32       16.55       20.91     17.56 o 
  -4   7  32        6.04       22.09     20.46 o 
  -3   7  32       35.98       24.62     14.26 o 
  -2   7  32       10.12       15.50      9.92 o 
  -1   7  32        3.84        3.90      9.52 o 
   0   7  32        5.28       10.58      9.17 o 
   1   7  32        0.11        6.51      9.82 o 
   2   7  32        1.46       -5.45      8.93 o 
   3   7  32       23.11       11.83     14.38 o 
   4   7  32       29.22       46.94     12.73 o 
   5   7  32       15.70       34.44     13.01 o 
  -5   8  32       14.92       19.09     23.87 o
[truncated: 26,652 more chars]
